# Supplementary material for: Optimally choosing PWM motif databases and sequence scanning approaches based on ChIP-seq data
Source: BMC Bioinformatics. 2015 May 1;16:140. doi: 10.1186/s12859-015-0573-5 (PMC4436866; doi:10.1186/s12859-015-0573-5)
Supplement: Additional file 2 — Performance summary for all TF-motif pairs and all negative datasets. [file 12859_2015_573_MOESM2_ESM.xls]

## Sheet: Sheet1
database	matrix	TF	AUC (peaks' flanks)	max_BA (peaks' flanks)	optimal_threshold (peaks' flanks)	AUC (3rd exons)	max_BA (3rd exons)	optimal_threshold (3rd exons)	AUC (BiasAway)	max_BA (BiasAway)	optimal_threshold (BiasAway)	AUC (2nd order MC)	max_BA (2nd order MC)	optimal_threshold (2nd order MC)	AUC (3rd order MC)	max_BA (3rd order MC)	optimal_threshold (3rd order MC)
genomatix	V$AP1.01	Cjun	0.813991	0.787037	10.5668	0.851267	0.809445	10.1885	0.809535	0.782764	10.5668	0.801194	0.780793	10.5668	0.780002	0.764049	10.5668
genomatix	V$FOXJ3.01	FOXA1	0.730357	0.678804	8.52229	0.822083	0.754324	7.62645	0.792798	0.72809	8.13118	0.778957	0.717101	8.5081	0.727274	0.676043	8.5459
genomatix	V$FOXJ3.01	FOXA2	0.714982	0.663875	7.84787	0.807998	0.740374	7.58218	0.782343	0.716129	8.19015	0.761172	0.700834	8.18888	0.712888	0.660868	8.64507
genomatix	V$USF1.01	USF1	0.776074	0.719595	6.54076	0.841574	0.763886	6.66687	0.806251	0.72975	6.67036	0.816744	0.738616	6.91698	0.752457	0.685122	7.16334
genomatix	V$TCFAP2B.01	Ap2alpha	0.802947	0.728925	8.41804	0.874836	0.797552	7.28506	0.688898	0.633954	8.77267	0.673033	0.626899	9.21554	0.679945	0.633005	9.58906
genomatix	V$HNF4.01	HNF4G	0.863911	0.78984	7.95335	0.881206	0.803368	7.06244	0.840986	0.769697	7.67734	0.849263	0.77148	7.95659	0.826727	0.756506	8.36753
genomatix	V$HNF4.01	HNF4A	0.801261	0.735954	7.3725	0.822449	0.749904	7.01895	0.762803	0.702495	7.426	0.769913	0.709064	7.37769	0.768653	0.708067	7.42267
genomatix	V$AREB6.01	ZEB1	0.688856	0.647364	8.46722	0.69276	0.658199	8.46722	0.748115	0.699414	8.27238	0.67062	0.63951	8.46722	0.590224	0.567492	8.55425
genomatix	V$ETV4.01	ETS1	0.758486	0.704009	7.92405	0.817369	0.742942	7.38255	0.714025	0.671122	8.13423	0.638627	0.620938	9.59039	0.619224	0.608622	9.49751
genomatix	V$HOXA3.02	Nanog	0.519049	0.524747	3.13134	0.648633	0.629029	3.1426	0.568356	0.559848	3.1478	0.52266	0.540657	8.6814	0.518664	0.532828	8.68761
genomatix	V$OCT1.03	POU2F2	0.390297	0.503014	-6.97854	0.433322	0.5	-12.2894	0.559182	0.546631	3.579	0.49119	0.55266	6.62919	0.444083	0.521809	7.46172
genomatix	V$COUP.02	Tr4	0.510511	0.519677	9.58606	0.575254	0.557657	6.46384	0.537836	0.528254	8.01583	0.561331	0.548184	8.01583	0.579383	0.563824	7.01361
genomatix	V$CREB2.01	Cjun	0.571982	0.55543	7.1373	0.640037	0.598143	3.49739	0.58503	0.572331	5.23173	0.560648	0.566679	5.28619	0.532225	0.545209	5.38415
genomatix	V$FREAC3.01	FOXA1	0.706982	0.649773	4.48491	0.794361	0.716362	1.66242	0.761885	0.691078	4.11244	0.72187	0.664999	4.55298	0.681975	0.63482	4.85082
genomatix	V$FREAC3.01	FOXA2	0.695208	0.639624	4.42607	0.78275	0.708513	1.66242	0.748786	0.680786	3.23398	0.712259	0.657602	4.35907	0.67328	0.628403	4.363
genomatix	V$ERG.02	ELF1	0.559574	0.544461	4.95668	0.610249	0.58068	5.81781	0.696911	0.640092	7.65138	0.649466	0.608966	8.7746	0.597994	0.574141	10.3758
genomatix	V$HNF4.02	HNF4A	0.639805	0.60342	6.95876	0.729666	0.667637	6.09783	0.618426	0.588416	6.95876	0.60895	0.582383	6.95876	0.596418	0.573514	7.88924
genomatix	V$CTCF.02	CTCFL	0.672797	0.627209	-1.92071	0.792566	0.718562	-4.07553	0.602441	0.573438	-1.90202	0.552839	0.563854	1.86596	0.523999	0.54008	1.83086
genomatix	V$HNF4.02	HNF4G	0.683431	0.638859	6.95876	0.767007	0.701426	6.15848	0.646721	0.608021	6.95876	0.648323	0.611052	6.95876	0.632858	0.599109	6.95876
genomatix	V$ELK1.02	ELF1	0.822006	0.748016	8.92194	0.874809	0.796043	8.37914	0.748679	0.686302	9.25754	0.675966	0.633618	9.67703	0.663216	0.623697	9.66126
genomatix	V$SPI1.05	Gabp	0.572126	0.551387	4.44808	0.634789	0.601809	4.03397	0.689547	0.640653	4.03387	0.655928	0.619078	4.45648	0.603029	0.579984	5.92797
genomatix	V$ZF9.01	ZBTB7A	0.699255	0.645177	10.2884	0.890805	0.811486	9.26239	0.585726	0.563037	12.3823	0.537856	0.550211	13.4221	0.507509	0.532133	14.8214
genomatix	V$ERG.02	Gabp	0.526159	0.536178	4.52397	0.57866	0.56932	4.75187	0.680823	0.625978	6.77756	0.618851	0.581175	9.29505	0.567875	0.554643	10.68
genomatix	V$SPI1.03	PU1	0.871835	0.796345	8.60365	0.86872	0.792695	8.67957	0.863164	0.787058	8.60363	0.854534	0.780966	8.61262	0.806675	0.733718	8.82881
genomatix	V$ETV1.01	PU1	0.727313	0.67389	4.4274	0.69566	0.648493	4.42869	0.716309	0.66494	4.42537	0.665838	0.627714	5.31538	0.628942	0.600369	5.71282
genomatix	V$ELK4.01	ETS1	0.761811	0.705975	6.84398	0.819272	0.747867	5.88314	0.71059	0.666143	7.28557	0.640126	0.614387	9.07672	0.623232	0.602987	8.74841
genomatix	V$EGR1.03	Egr1	0.822954	0.751335	11.0417	0.936444	0.867089	8.74586	0.766603	0.7086	11.7399	0.761026	0.711271	12.138	0.7406	0.695068	12.1532
genomatix	V$EVI1.05	BCL11A	0.472485	0.503012	0.219899	0.604236	0.582848	0.895408	0.509997	0.513509	6.21078	0.522938	0.525813	6.25438	0.49942	0.509121	9.58129
genomatix	V$AP1.02	BATF	0.717748	0.675653	8.1275	0.773692	0.700913	7.81057	0.709181	0.659532	9.60657	0.70464	0.65834	9.60657	0.672367	0.635676	9.60657
genomatix	V$ETV3.01	Gabp	0.836843	0.772681	7.88779	0.87763	0.804801	7.18416	0.798488	0.734705	7.8755	0.726691	0.682662	9.06379	0.706284	0.667136	9.24961
genomatix	V$USF.01	Max	0.70636	0.665505	7.55217	0.776925	0.704616	6.24834	0.68949	0.645374	7.59662	0.654112	0.625925	9.17367	0.588962	0.578098	9.17367
genomatix	V$TR4.02	Tr4	0.541423	0.565843	9.60174	0.551455	0.565163	8.70291	0.617262	0.595863	6.71398	0.603885	0.593592	6.92811	0.595875	0.591574	8.28024
genomatix	V$BHLHB2.01	BHLHE40	0.94698	0.891221	6.22651	0.95048	0.884879	6.15998	0.93534	0.870229	6.04191	0.932019	0.860687	6.43725	0.819474	0.767176	8.09365
genomatix	V$HOXA4.01	Nanog	0.506405	0.529293	5.63046	0.641959	0.621671	3.65327	0.57638	0.578535	5.50594	0.558263	0.573232	5.54626	0.54404	0.565657	5.63352
genomatix	V$ETV6.01	Gabp	0.829198	0.76425	7.19095	0.869483	0.799666	6.54748	0.814295	0.750085	7.19071	0.755803	0.700398	8.07406	0.717	0.672166	9.5428
genomatix	V$TCFAP2C.02	Ap2gamma	0.676536	0.633063	11.5924	0.807912	0.733909	9.13595	0.658349	0.617282	10.4512	0.610054	0.587627	11.4617	0.610565	0.589087	11.3266
genomatix	V$SPDEF.01	ELF1	0.761019	0.695147	7.06733	0.811603	0.735931	6.14216	0.729156	0.670764	7.15875	0.672278	0.630221	7.60401	0.683076	0.639588	7.58659
genomatix	V$TAL1_E2A.02	Tcf12	0.660662	0.624435	9.86341	0.685009	0.640086	8.64184	0.622493	0.593377	9.68289	0.593154	0.576261	10.3061	0.499132	0.509452	11.1103
genomatix	V$ARP1.01	HNF4G	0.767762	0.700357	9.08266	0.811568	0.73631	8.68192	0.734885	0.675045	9.00681	0.761444	0.697148	9.03417	0.758428	0.697504	9.04711
genomatix	V$TR2_TR4.01	Tr4	0.547885	0.562311	10.8639	0.591229	0.569616	8.76137	0.585935	0.57669	8.76137	0.582097	0.577699	7.44075	0.578392	0.576942	10.6963
genomatix	V$USF1.01	Cmyc	0.501478	0.514656	5.68884	0.658249	0.614433	5.36259	0.540934	0.535452	9.39403	0.562612	0.552132	7.44349	0.534508	0.532036	8.3625
genomatix	V$TAXCREB.01	Cjun	0.545456	0.533941	5.74431	0.592834	0.566014	2.04021	0.547184	0.533488	3.83376	0.514152	0.525203	5.71724	0.496936	0.512418	7.21507
genomatix	V$ATF.01	ATF3	0.687105	0.640647	6.46472	0.733772	0.669487	5.79519	0.629805	0.601529	7.32659	0.601357	0.5875	7.80771	0.51684	0.532644	10.1815
genomatix	V$ATF.02	ATF3	0.68126	0.636691	5.43791	0.702893	0.650371	5.48458	0.650355	0.61277	7.53183	0.634788	0.607014	7.53183	0.539698	0.543076	9.366
genomatix	V$E2F3.01	E2F4	0.657953	0.635649	7.64356	0.838597	0.807956	5.96106	0.527055	0.52493	10.0759	0.401653	0.500149	16.1186	0.420622	0.501443	13.5732
genomatix	V$ATF1.01	Cjun	0.612398	0.584051	5.13726	0.64041	0.596157	2.63453	0.611651	0.582743	4.61889	0.596691	0.575017	5.0114	0.542829	0.546412	6.59462
genomatix	V$CREL.01	NFKB	0.874162	0.808786	9.43341	0.90459	0.827917	8.85816	0.864099	0.79199	9.43341	0.829316	0.763566	9.79825	0.811099	0.754199	10.8789
genomatix	V$MEF3.01	SIX5	0.485117	0.502612	3.36781	0.556883	0.553298	5.32865	0.495197	0.506631	5.74868	0.518638	0.520394	6.42883	0.516417	0.518987	7.12719
genomatix	V$ETS1.01	ETS1	0.723811	0.67728	9.67189	0.797234	0.721187	8.33979	0.729766	0.679114	9.57192	0.687101	0.652254	9.67189	0.648806	0.624476	11.0317
genomatix	V$MEF2.02	MEF2A	0.643246	0.631656	10.1416	0.789661	0.712436	6.63518	0.740331	0.693818	8.22806	0.70564	0.687726	8.35894	0.68259	0.667306	8.78665
genomatix	V$MEF2.02	MEF2C	0.720543	0.682172	10.3227	0.838582	0.759624	8.04336	0.807165	0.750487	8.2635	0.77268	0.731997	8.6925	0.752392	0.712729	8.20901
genomatix	V$VMAF.01	Nfe2	0.761315	0.694566	7.02326	0.743045	0.680807	7.02527	0.713958	0.659737	7.87765	0.703924	0.659373	8.03567	0.678253	0.634938	7.89821
genomatix	O$BRE.01	GTF2B	0.561673	0.565329	4.51327	0.804857	0.74827	4.23163	0.560105	0.551183	10.6437	0.474823	0.524434	11.2139	0.435445	0.5018	11.2139
genomatix	V$ZNF219.01	ZBTB7A	0.659312	0.627712	10.0712	0.882074	0.806845	8.71296	0.57776	0.555192	13.3921	0.563717	0.565561	14.7897	0.553311	0.560513	14.7897
genomatix	V$NRF1.01	Nrf1	0.951149	0.892041	11.6254	0.992416	0.963415	9.30346	0.930476	0.866638	13.1627	0.890938	0.826418	13.1627	0.885927	0.823878	13.7584
genomatix	V$OSNT.01	POU5F1	0.855352	0.816062	11.3389	0.895224	0.849906	11.0223	0.879836	0.84715	10.2909	0.875809	0.841969	11.0064	0.869607	0.839378	11.053
genomatix	V$ISRE.02	IRF4	0.660768	0.617132	7.57951	0.739322	0.6736	6.43201	0.749221	0.686391	7.00207	0.726897	0.673512	7.40572	0.705087	0.656622	7.60126
genomatix	V$GABPB1.01	ELF1	0.759069	0.692944	8.40737	0.844036	0.760934	7.02885	0.698776	0.644868	8.71853	0.65361	0.613977	8.71853	0.626547	0.594017	9.24196
genomatix	V$E2F1_DP1.01	E2F4	0.547322	0.555683	7.33646	0.705786	0.658172	5.98215	0.543853	0.542496	7.28381	0.451717	0.502488	15.5984	0.459769	0.507613	11.3478
genomatix	V$E2F1_DP1.01	E2F6	0.565726	0.555217	7.32128	0.736837	0.674901	5.34869	0.541349	0.531701	7.15743	0.458035	0.503087	13.3677	0.455623	0.50195	14.6297
genomatix	V$EBF1.01	EBF	0.739701	0.677219	8.53662	0.781558	0.702924	8.1392	0.691379	0.650485	10.5049	0.661769	0.642352	10.7588	0.658793	0.638449	10.6729
genomatix	V$E2F1_DP1.01	E2F1	0.543182	0.53731	7.33646	0.749115	0.684253	5.12996	0.531203	0.524374	7.11996	0.480699	0.502096	10.4637	0.471814	0.503533	12.3285
genomatix	V$VDR_RXR.06	RXRA	0.540136	0.5301	6.28233	0.62602	0.593621	5.04105	0.577331	0.558361	6.6997	0.581847	0.56087	6.98268	0.571036	0.557358	7.73259
genomatix	V$ELK1.03	ELF1	0.861622	0.789063	9.70639	0.898226	0.822948	9.49343	0.812682	0.742113	9.93158	0.765621	0.702378	10.3236	0.734679	0.676095	10.5908
genomatix	V$MEL1.01	BCL11A	0.461021	0.501893	-4.21779	0.594645	0.577556	1.3441	0.502938	0.508174	0.114531	0.528755	0.526415	4.58087	0.51658	0.521167	4.931
genomatix	V$GATA2.03	Gata2	0.852741	0.777822	9.82929	0.901553	0.82957	8.29856	0.864568	0.792119	8.94859	0.819505	0.753412	9.82929	0.729355	0.677145	10.6863
genomatix	V$EGR2.01	Egr1	0.80462	0.74083	6.00923	0.903685	0.83305	4.69662	0.777201	0.721955	6.01464	0.75161	0.697293	6.00959	0.710538	0.665598	6.01063
genomatix	V$ELF1.01	Gabp	0.856929	0.789275	10.4542	0.905786	0.832291	8.88162	0.807833	0.740051	10.7905	0.767344	0.708465	11.5741	0.71565	0.674838	12.0406
genomatix	V$POU2F3.01	POU2F2	0.500596	0.566667	10.1832	0.506679	0.572556	10.2277	0.581872	0.586348	9.02591	0.541288	0.608156	7.19693	0.532169	0.603901	7.67428
genomatix	V$IRF2.01	IRF4	0.643388	0.613366	6.94649	0.735947	0.672435	5.3958	0.703523	0.649575	6.89892	0.682807	0.634629	7.28439	0.670942	0.62503	6.62756
genomatix	V$SPIC.01	Gabp	0.627406	0.597235	7.28315	0.680721	0.634885	7.29148	0.711998	0.658463	6.26032	0.674964	0.631688	6.95054	0.61734	0.590311	7.74251
genomatix	V$TCFAP2C.01	Ap2gamma	0.786571	0.722312	8.7539	0.871624	0.802684	8.12369	0.672321	0.633509	8.81834	0.652887	0.620122	9.27942	0.647755	0.614442	9.72728
genomatix	V$RXR_RXR.01	RXRA	0.638305	0.600669	7.46582	0.697636	0.642604	6.64899	0.643862	0.607692	7.25279	0.644674	0.609114	7.28751	0.635721	0.602508	7.28751
genomatix	V$AREB6.04	ZEB1	0.457507	0.501065	10.878	0.531974	0.538729	7.21853	0.52643	0.526757	9.17526	0.463929	0.5	0.212245	0.493675	0.50812	9.21458
genomatix	V$HOX1-3.01	Nanog	0.449629	0.502525	1.89736	0.558799	0.553849	4.31516	0.469738	0.504798	11.8674	0.454054	0.501515	11.7307	0.435885	0.50101	14.8069
genomatix	V$EHF.01	ETS1	0.761386	0.705582	6.07962	0.815206	0.74246	5.74673	0.725674	0.676625	6.77725	0.66666	0.639937	8.2138	0.646116	0.626441	8.02565
genomatix	V$EVI1.01	BCL11A	0.478945	0.501635	-5.02441	0.612556	0.586099	-1.82829	0.524679	0.521081	2.45189	0.551321	0.547496	2.43069	0.528954	0.529169	2.41821
genomatix	V$CREB2CJUN.01	ATF3	0.61424	0.608273	4.36818	0.616534	0.610261	4.10293	0.635496	0.619335	4.38546	0.616243	0.607734	4.38546	0.528987	0.544424	4.38546
genomatix	V$OCT1.06	POU2F2	0.459014	0.51578	10.711	0.477753	0.521297	9.6244	0.570878	0.559929	7.06075	0.525233	0.572518	7.665	0.515676	0.566844	7.75664
genomatix	V$GC.01	SP2	0.701574	0.656229	11.5882	0.865315	0.783534	10.0669	0.763101	0.701684	11.922	0.772663	0.714815	11.2775	0.736843	0.686869	11.9265
genomatix	V$GC.01	SP1	0.552361	0.533075	10.9731	0.605865	0.572541	5.36214	0.600856	0.572803	9.50375	0.573291	0.575364	10.4756	0.548127	0.564833	11.0765
genomatix	V$GATA.01	Gata2	0.802574	0.741556	8.98137	0.857304	0.791911	8.46629	0.800595	0.739414	8.98137	0.738039	0.692587	8.98137	0.645818	0.61612	8.98137
genomatix	V$GATA.01	Gata1	0.690603	0.636387	7.34807	0.568979	0.591952	8.98137	0.585403	0.606496	8.33541	0.498538	0.556548	8.98137	0.504716	0.554865	9.67325
genomatix	V$IRF3.01	IRF4	0.630261	0.599635	7.66058	0.708699	0.654159	6.62764	0.683555	0.64192	7.00171	0.662108	0.625395	7.59252	0.646998	0.619198	7.08213
genomatix	V$GABPA.01	ELF1	0.820204	0.745863	6.11194	0.86001	0.779244	5.83213	0.776513	0.706632	6.69734	0.717247	0.661902	7.1742	0.698333	0.648803	7.7257
genomatix	V$PAX8.01	Pax5	0.549142	0.540498	7.45731	0.594459	0.572133	7.45731	0.501168	0.50893	10.3694	0.499431	0.515888	8.99087	0.516194	0.520561	8.09516
genomatix	V$HNF3B.02	FOXA1	0.74665	0.688453	10.3745	0.831404	0.750745	8.21593	0.806148	0.738478	9.65077	0.791536	0.731808	10.1755	0.74973	0.696217	10.6881
genomatix	V$HNF3B.02	FOXA2	0.746346	0.686801	9.81002	0.830384	0.748656	9.42872	0.813087	0.744099	9.77278	0.79319	0.733428	9.82074	0.749345	0.697956	10.4095
genomatix	V$GATA1.02	Gata1	0.409155	0.502847	9.76268	0.501569	0.519975	9.56917	0.517008	0.541796	9.32119	0.566585	0.55603	7.97965	0.52796	0.523421	9.37566
genomatix	V$FREAC2.01	FOXA1	0.734954	0.675141	7.01981	0.815992	0.737943	5.69932	0.775776	0.71978	6.86918	0.743054	0.694522	6.87898	0.696306	0.653764	6.87898
genomatix	V$GATA1.02	Gata2	0.503462	0.528943	9.76268	0.657611	0.611147	7.59042	0.522123	0.549467	9.32119	0.527355	0.543539	9.37566	0.538589	0.536465	9.37566
genomatix	V$GABP.01	ETS1	0.702874	0.65055	8.91379	0.806581	0.730128	7.45225	0.68361	0.635351	8.94543	0.638887	0.612159	10.1379	0.600989	0.591064	10.8218
genomatix	V$OCT3_4.01	POU5F1	0.739939	0.683938	10.0461	0.790984	0.72038	7.65644	0.75641	0.704663	9.11221	0.74598	0.715026	9.5877	0.698851	0.681347	10.1451
genomatix	V$RSRFC4.01	MEF2C	0.686103	0.653756	9.58987	0.812872	0.731878	4.13536	0.778065	0.716427	6.13452	0.742797	0.700467	6.45495	0.723889	0.686259	7.73147
genomatix	V$RSRFC4.01	MEF2A	0.619239	0.61259	9.58987	0.771838	0.695812	3.93018	0.720493	0.672326	5.97508	0.685281	0.662004	6.83141	0.667002	0.648296	6.84709
genomatix	V$PAX5.04	Pax5	0.564001	0.544444	6.12235	0.636492	0.604071	6.36357	0.562759	0.545067	7.16963	0.517029	0.526376	9.28885	0.529667	0.534787	8.64985
genomatix	V$JUNDM2.01	Cjun	0.610058	0.589284	3.79913	0.643379	0.598427	2.61931	0.614471	0.587976	4.55566	0.603919	0.584836	4.33531	0.553891	0.554994	6.30396
genomatix	V$USF.04	USF1	0.896331	0.821477	8.45868	0.908407	0.829634	8.242	0.887981	0.809405	8.73904	0.874609	0.797129	8.73904	0.800582	0.729808	9.15056
genomatix	V$USF.04	Cmyc	0.619618	0.598225	8.50257	0.701704	0.648561	7.22778	0.6034	0.582365	8.73904	0.587294	0.575687	8.73904	0.541061	0.541183	8.73904
genomatix	V$CKROX.01	Egr1	0.617658	0.598291	10.32	0.822977	0.754679	9.81616	0.610516	0.584402	10.1969	0.587744	0.571937	11.1947	0.548942	0.550659	11.9276
genomatix	V$AP2.02	Ap2gamma	0.799264	0.732049	8.89759	0.884597	0.810306	7.71237	0.702345	0.65355	9.40032	0.680203	0.644462	10.0636	0.679407	0.640933	10.0469
genomatix	V$SP4.01	SP2	0.710892	0.665657	9.88962	0.892654	0.806775	8.26877	0.737678	0.690236	9.73359	0.743219	0.698316	10.9251	0.700083	0.662963	10.9869
genomatix	V$COUP.01	HNF4A	0.752801	0.690174	7.49156	0.784344	0.713046	6.98873	0.715528	0.658197	7.50284	0.726601	0.668805	7.69275	0.721826	0.664792	7.75563
genomatix	V$FHXB.01	FOXA2	0.478732	0.502457	0.885771	0.607342	0.591772	5.17075	0.50463	0.505982	5.47078	0.453955	0.501358	12.552	0.427939	0.500097	17.5052
genomatix	V$ZKSCAN3.01	ZBTB7A	0.599989	0.578592	10.2823	0.788479	0.72946	8.35658	0.532969	0.577637	11.5265	0.518742	0.578592	11.5265	0.505045	0.55642	11.5265
genomatix	V$FHXB.01	FOXA1	0.478562	0.501832	2.50099	0.612562	0.593141	5.17075	0.504392	0.505549	7.88633	0.454952	0.502624	12.589	0.431788	0.5	-4.3479
genomatix	V$PBX1_MEIS1.03	Pbx3	0.706772	0.654363	5.98234	0.700459	0.654596	5.7966	0.678076	0.635479	5.79183	0.669159	0.633763	5.80446	0.672905	0.638054	5.82934
genomatix	V$HEN1.01	Tcf12	0.626681	0.5926	3.16585	0.698886	0.648329	1.97681	0.611783	0.579232	3.89021	0.578871	0.564243	6.29664	0.549806	0.541658	6.43752
genomatix	V$ETV3.01	ELF1	0.796965	0.726323	6.81323	0.839969	0.763511	6.2566	0.74771	0.684839	6.81638	0.672317	0.624016	7.49461	0.658659	0.614566	8.14599
genomatix	V$USF1.02	USF1	0.947023	0.872483	6.84354	0.960065	0.895257	6.5642	0.948873	0.881701	6.88549	0.940074	0.870245	6.95559	0.884358	0.808586	8.04833
genomatix	V$MYCMAX.01	Max	0.680585	0.632996	4.17925	0.74756	0.678913	3.26273	0.657269	0.618552	5.101	0.646238	0.61448	5.09831	0.589021	0.573024	6.09298
genomatix	V$EGR1.02	Egr1	0.752965	0.692664	12.1059	0.924569	0.846476	9.77679	0.740422	0.69302	12.532	0.74373	0.70406	12.5019	0.7042	0.672098	13.1106
genomatix	V$CREB.03	ATF3	0.646774	0.608903	6.51969	0.659634	0.618256	6.84617	0.622475	0.591637	7.11893	0.589848	0.570953	6.87969	0.537504	0.533543	7.1186
genomatix	V$ILF1.01	FOXA2	0.62463	0.587661	8.66322	0.701939	0.654894	8.27619	0.643851	0.606706	9.42422	0.582477	0.565673	9.42422	0.555201	0.545884	9.42422
genomatix	V$ILF1.01	FOXA1	0.630534	0.59204	8.59147	0.710845	0.662463	8.27619	0.651742	0.61287	9.12199	0.586579	0.569214	9.42422	0.55679	0.547592	9.42422
genomatix	V$PPAR_RXR.01	RXRA	0.690282	0.646237	7.54089	0.723829	0.663192	6.65155	0.651944	0.617057	8.04119	0.658885	0.619816	7.90115	0.651359	0.615719	7.90031
genomatix	V$HELT.01	HEY1	0.617039	0.594227	5.63141	0.80395	0.737556	3.83918	0.516656	0.515761	10.8838	0.506552	0.523294	10.8931	0.48615	0.522818	10.8937
genomatix	V$SPIB.01	ETS1	0.551871	0.544418	7.55818	0.566938	0.555603	7.55818	0.627896	0.591064	5.49907	0.59853	0.578092	7.55818	0.561251	0.554376	7.63338
genomatix	V$E2F3.02	E2F6	0.6612	0.629786	6.93753	0.832269	0.764843	5.4569	0.497732	0.507238	5.69445	0.423	0.500074	16.7918	0.418842	0.500148	16.7345
genomatix	V$TAXCREB.02	ATF3	0.600562	0.576619	5.21194	0.66162	0.619576	3.27704	0.546759	0.536601	5.21194	0.502011	0.51241	7.29527	0.491209	0.510342	7.29527
genomatix	V$CREB2CJUN.01	Cjun	0.570376	0.552499	4.38546	0.632686	0.595281	3.0135	0.57754	0.565371	6.97956	0.571627	0.564238	7.01372	0.520204	0.541127	7.82719
genomatix	V$ETV5.01	ELF1	0.803754	0.733268	6.56947	0.845182	0.764964	5.9335	0.752007	0.688421	7.00215	0.694748	0.644464	7.42663	0.677352	0.632273	7.4267
genomatix	V$ATF2.01	Cjun	0.599772	0.574441	7.74852	0.643604	0.599214	6.85598	0.59374	0.570203	7.21801	0.572656	0.557906	7.27944	0.534243	0.537517	8.95197
genomatix	V$AP2.01	Ap2gamma	0.735262	0.676917	8.71512	0.839489	0.768095	8.34689	0.643236	0.606775	8.91843	0.606381	0.584097	10.5949	0.602485	0.585517	10.5987
genomatix	V$MYCMAX.03	Cmyc	0.68587	0.644259	7.85199	0.812186	0.742675	7.17832	0.613929	0.586115	8.96025	0.548552	0.560988	9.75583	0.517013	0.537485	10.0161
genomatix	V$CREB.03	Cjun	0.576429	0.555796	6.94124	0.599803	0.572797	5.91831	0.539799	0.529215	7.67713	0.530588	0.527035	8.94875	0.503947	0.514773	9.47747
genomatix	V$ATF6.01	USF1	0.580217	0.556391	7.3335	0.671931	0.622828	6.4616	0.558478	0.540267	7.5049	0.504513	0.522079	9.63152	0.478053	0.510242	10.6623
genomatix	V$OCT.01	POU2F2	0.496523	0.552482	10.7041	0.498687	0.558632	10.5833	0.575581	0.572872	9.32658	0.536368	0.589362	8.5409	0.529811	0.577128	9.79129
genomatix	V$NFE2.01	Nfe2	0.85493	0.812728	10.5031	0.870601	0.820685	10.3752	0.85311	0.813457	10.5031	0.83644	0.803428	10.8884	0.823746	0.796681	12.0494
genomatix	V$SPDEF.01	Gabp	0.757621	0.698139	7.39002	0.812652	0.7412	6.53951	0.724883	0.672069	7.63483	0.658179	0.625371	7.71927	0.660951	0.625832	7.80544
genomatix	V$CMYC.02	USF1	0.786392	0.714723	7.15148	0.832237	0.752534	6.73609	0.767291	0.699315	7.15143	0.72417	0.67251	8.34835	0.628581	0.603316	10.0359
genomatix	V$HOX_PBX.01	Pbx3	0.570162	0.553505	5.05059	0.554835	0.542581	6.21584	0.529815	0.52618	5.11819	0.558387	0.547926	6.47993	0.545483	0.538913	6.13027
genomatix	V$GATA3.03	Gata2	0.798173	0.732639	8.61153	0.861491	0.783773	7.23923	0.823962	0.754857	8.35172	0.793345	0.730995	8.67633	0.716868	0.66748	8.87231
genomatix	V$GATA3.03	Gata1	0.695631	0.640916	5.87132	0.595697	0.593988	8.60402	0.594272	0.603908	7.68989	0.574026	0.593168	7.68574	0.554592	0.574405	7.68169
genomatix	V$ELF2.01	ETS1	0.660743	0.621986	9.43459	0.725122	0.668962	8.621	0.692837	0.643999	9.01925	0.664164	0.626179	9.5715	0.62228	0.597353	10.0587
genomatix	V$E2F3.02	E2F4	0.640705	0.631369	6.7902	0.792124	0.756499	5.7688	0.505067	0.511495	5.55252	0.42994	0.501344	14.7334	0.423587	0.500398	15.4088
genomatix	V$E2F3.02	E2F1	0.745382	0.687567	7.27167	0.913433	0.846821	6.05682	0.511992	0.519164	6.29152	0.47396	0.50006	16.2229	0.462443	0.500299	16.6676
genomatix	V$E2F1_DP2.01	E2F6	0.578336	0.555542	6.59731	0.734188	0.674666	4.30724	0.520228	0.515643	7.68356	0.429853	0.501876	14.0642	0.440125	0.502201	13.9117
genomatix	V$E2F1_DP2.01	E2F4	0.573075	0.563694	6.75494	0.70744	0.661531	4.28229	0.510285	0.523288	9.02064	0.415777	0.501791	15.2465	0.436762	0.502737	15.2465
genomatix	V$E2F1_DP2.01	E2F1	0.55981	0.545095	4.28731	0.754764	0.69122	4.13132	0.515926	0.514433	5.57467	0.461777	0.500419	11.0376	0.468813	0.502395	12.0958
genomatix	V$RAR_RXR.03	RXRA	0.605552	0.573161	5.97501	0.649818	0.601604	3.304	0.555588	0.542893	5.86715	0.551994	0.545736	6.50632	0.546923	0.540719	5.90226
genomatix	V$NFKAPPAB65.01	NFKB	0.873933	0.809432	8.53835	0.904247	0.837428	8.01158	0.859019	0.786822	9.71104	0.829354	0.760982	9.71104	0.810806	0.750646	9.74239
genomatix	V$ETV1.02	ELF1	0.699718	0.665686	8.88515	0.757915	0.717786	8.87765	0.735015	0.68642	8.92061	0.704043	0.658505	9.05157	0.627438	0.598086	8.92061
genomatix	V$ZBTB7.02	ZBTB7A	0.604517	0.578319	7.30248	0.745342	0.680363	5.7195	0.502836	0.516851	9.30523	0.488913	0.508664	8.71265	0.471126	0.502934	13.5765
genomatix	V$RB_E2F1_DP1.01	E2F1	0.483069	0.506228	5.45245	0.639922	0.613599	-4.99406	0.443657	0.501258	14.0019	0.395052	0.501078	15.1109	0.41798	0.500958	15.1109
genomatix	V$RB_E2F1_DP1.01	E2F6	0.516204	0.52139	0.771492	0.652428	0.619711	-5.01074	0.452809	0.501064	8.22184	0.382137	0.500665	17.359	0.405725	0.500945	17.359
genomatix	V$RB_E2F1_DP1.01	E2F4	0.525943	0.53543	-0.498579	0.632963	0.605595	-5.01074	0.460892	0.50413	8.22184	0.374695	0.50209	15.6175	0.407806	0.502239	13.2284
genomatix	V$ELF3.01	PU1	0.726067	0.66877	7.01538	0.739879	0.678305	7.61037	0.755771	0.692205	7.03906	0.709732	0.657241	7.60198	0.657431	0.616879	7.8675
genomatix	V$FLI.01	Gabp	0.821743	0.757884	6.59576	0.875561	0.801611	5.45885	0.765717	0.708319	7.28243	0.71694	0.671145	7.7246	0.709563	0.66772	7.85042
genomatix	V$ETS2.01	Gabp	0.563633	0.545508	8.5035	0.591812	0.567368	6.92129	0.638418	0.602337	6.92037	0.596986	0.572793	7.84379	0.561939	0.548399	8.48479
genomatix	V$ATF2.01	ATF3	0.65153	0.610612	7.90988	0.665948	0.617072	6.90162	0.64504	0.606115	7.30103	0.624083	0.592446	7.30103	0.57031	0.560791	8.89078
genomatix	V$AREB6.03	ZEB1	0.689111	0.639377	8.72065	0.779982	0.709457	8.11346	0.693591	0.647497	9.29653	0.618431	0.603834	10.1696	0.536453	0.539137	10.8841
genomatix	V$NRF2.01	PU1	0.730332	0.689745	7.69174	0.692487	0.660504	8.00867	0.717963	0.679347	8.00867	0.685744	0.656507	8.00867	0.646527	0.627237	8.24151
genomatix	V$EHF.01	ELF1	0.808752	0.739255	5.98374	0.851416	0.769998	5.61175	0.752111	0.690203	6.28496	0.692642	0.644901	8.17923	0.673461	0.631449	8.08517
genomatix	V$AP1.01	Junb	0.912104	0.874566	10.5668	0.939667	0.899554	10.5668	0.906856	0.868056	10.5668	0.898123	0.860532	11.1037	0.872557	0.83478	11.1037
genomatix	V$AP1.01	Jund	0.819605	0.792247	10.5668	0.854559	0.813777	10.1885	0.813158	0.788265	10.5668	0.802324	0.781469	10.5668	0.783705	0.766841	10.5668
genomatix	V$AP1.02	Jund	0.809126	0.775134	9.62411	0.841493	0.78481	9.4303	0.803641	0.764241	9.9936	0.792159	0.756919	9.9936	0.764006	0.736762	10.15
genomatix	V$TAL1BETAHEB.01	Tcf12	0.590168	0.570049	4.78446	0.603582	0.574009	4.18023	0.597725	0.573391	4.58723	0.581727	0.563669	5.64655	0.548224	0.544123	5.70129
genomatix	V$AP1.02	Junb	0.902556	0.859664	10.15	0.927147	0.874774	9.59566	0.891116	0.842737	10.15	0.883795	0.835214	10.5347	0.849524	0.808594	10.5347
genomatix	V$SP1.02	SP1	0.536864	0.529198	9.92495	0.586341	0.561072	0.164471	0.56257	0.546693	6.29094	0.492575	0.550522	9.89927	0.471056	0.542863	9.91288
genomatix	V$FLI.01	ETS1	0.733215	0.681997	6.42734	0.802546	0.725276	5.67848	0.68115	0.642951	7.7246	0.631529	0.614125	7.72221	0.627866	0.615566	7.9403
genomatix	V$SP1.02	SP2	0.701523	0.648148	10.5955	0.903019	0.822972	8.01928	0.725526	0.680471	10.9068	0.720219	0.678788	10.941	0.692798	0.659259	11.802
genomatix	V$DELTAEF1.01	ZEB1	0.66351	0.631124	9.74885	0.700159	0.663176	9.0854	0.714651	0.669329	8.81019	0.646127	0.615149	9.73472	0.530987	0.536342	10.6816
genomatix	V$EGR1.01	Egr1	0.830593	0.757746	6.92509	0.930645	0.854284	4.16014	0.801112	0.740028	7.94115	0.777968	0.727119	8.84112	0.738784	0.701478	8.84112
genomatix	V$ERG.01	PU1	0.735812	0.681807	5.36086	0.713853	0.663749	5.58196	0.735775	0.682065	5.11038	0.677589	0.642517	6.03764	0.644031	0.618129	6.01414
genomatix	V$THAP1.01	THAP1	0.541111	0.550303	6.5787	0.576863	0.55396	5.79704	0.533493	0.532727	6.56177	0.541212	0.538182	4.75858	0.554374	0.553333	6.09604
genomatix	V$ELF5.01	PU1	0.817635	0.743839	7.82859	0.815962	0.744371	7.82418	0.828823	0.756241	7.83045	0.809713	0.740564	7.92136	0.752363	0.690677	8.51128
genomatix	V$ETV3.01	PU1	0.695415	0.64976	4.55196	0.66788	0.635061	4.55371	0.682615	0.64337	4.55561	0.60754	0.589634	5.25786	0.57897	0.569016	5.25776
genomatix	V$ZBTB7.03	ZBTB7A	0.684279	0.638286	12.5412	0.889823	0.811425	10.5805	0.677132	0.640947	13.3675	0.656752	0.631737	13.9373	0.632731	0.615568	14.15
genomatix	V$NEUROD1.01	Tcf12	0.631599	0.594018	5.88932	0.677987	0.635858	5.28706	0.571516	0.551313	6.32631	0.563771	0.55155	8.17801	0.518347	0.519546	8.6141
genomatix	V$CREB2.01	ATF3	0.616982	0.595144	5.23173	0.596109	0.597017	5.23173	0.646322	0.613849	5.25499	0.616248	0.604766	5.25499	0.549571	0.554137	5.23173
genomatix	V$E2F.01	E2F6	0.527003	0.52687	6.77654	0.682079	0.63431	5.08055	0.498335	0.502703	4.85489	0.398602	0.500251	18.3356	0.403483	0.500295	18.3008
genomatix	V$E2F.01	E2F4	0.522128	0.536077	7.15094	0.662996	0.627054	5.18789	0.489808	0.509753	9.77772	0.37322	0.500697	16.7092	0.396029	0.500697	15.9071
genomatix	V$NFKAPPAB.01	NFKB	0.840177	0.785207	7.82642	0.863313	0.806105	7.7869	0.812231	0.750646	7.82642	0.784185	0.718023	7.82642	0.757757	0.698966	7.7869
genomatix	V$GABPA.01	ETS1	0.760598	0.708988	6.98868	0.809782	0.737811	6.29544	0.731572	0.685928	7.62136	0.671403	0.650419	7.87534	0.651383	0.634041	7.95723
genomatix	V$E2F.01	E2F1	0.502539	0.510959	6.77654	0.687034	0.637431	5.08055	0.490379	0.500838	14.7979	0.415311	0.500479	15.7025	0.421157	0.50018	14.8326
genomatix	V$JUNDM2.02	BATF	0.718923	0.672415	7.82749	0.79279	0.720166	5.90376	0.724329	0.671699	6.33487	0.707203	0.658101	6.80528	0.677043	0.638539	7.91546
genomatix	V$MARE.01	Nfe2	0.687721	0.673414	9.16558	0.671455	0.657091	9.02466	0.643301	0.634573	9.16558	0.639195	0.629468	9.16558	0.588342	0.597009	9.16558
genomatix	V$CMYC.01	USF1	0.847369	0.76112	5.61965	0.878196	0.797429	5.44249	0.830467	0.739641	8.8013	0.78925	0.722609	9.12281	0.679799	0.63552	9.18141
genomatix	V$USF.03	Max	0.695871	0.64661	8.17097	0.789694	0.712641	6.54448	0.655136	0.613841	8.26472	0.612835	0.592482	9.18163	0.551125	0.554267	9.64495
genomatix	V$TCFAP2E.01	Ap2alpha	0.789496	0.726031	8.61314	0.876295	0.803567	7.75455	0.703086	0.651321	8.62467	0.674394	0.633547	9.49946	0.667354	0.629658	9.30318
genomatix	V$HNF3B.03	FOXA1	0.757824	0.696435	8.55883	0.845319	0.772778	7.72022	0.825524	0.751982	8.55894	0.818939	0.748237	8.76401	0.770929	0.70767	9.0848
genomatix	V$HNF3B.03	FOXA2	0.745383	0.686736	8.55883	0.833703	0.763321	7.71977	0.818268	0.743937	8.26378	0.805425	0.737373	8.3398	0.761375	0.69815	8.75084
genomatix	V$ATF6.02	Cjun	0.554032	0.545592	4.17153	0.582226	0.563004	3.22595	0.532264	0.530383	7.82304	0.516776	0.528936	8.09078	0.450505	0.503523	9.24832
genomatix	V$GABPA.01	Gabp	0.855677	0.789008	7.08754	0.891347	0.818835	7.03005	0.821973	0.756742	7.73049	0.765309	0.707785	7.98531	0.741188	0.690291	8.76148
genomatix	V$OLF1.02	EBF	0.712018	0.65716	8.53868	0.752864	0.680719	7.40668	0.645117	0.609125	9.59072	0.632482	0.610293	9.93886	0.635003	0.613356	9.66851
genomatix	V$USF.03	Cmyc	0.655453	0.620371	8.05152	0.763281	0.697057	6.27751	0.607634	0.580179	8.26472	0.565029	0.562833	9.18163	0.515054	0.532693	9.64495
genomatix	V$COUP.01	HNF4G	0.811143	0.737611	7.85241	0.835556	0.758755	7.44644	0.771852	0.702852	8.28292	0.784854	0.713369	8.41021	0.774952	0.708378	8.31042
genomatix	V$EGR3.01	Egr1	0.818997	0.757568	6.36351	0.929277	0.849479	1.83674	0.776993	0.727475	6.36954	0.752889	0.713319	6.36351	0.717984	0.684651	6.36351
genomatix	V$AP1.02	Cfos	0.744166	0.739428	9.47165	0.772827	0.745594	9.46503	0.741482	0.730483	10.15	0.730718	0.726002	10.15	0.704385	0.708095	10.15
genomatix	V$AP1.01	BATF	0.75093	0.7067	8.64226	0.818923	0.755315	8.23369	0.73838	0.689149	9.52503	0.732335	0.692011	8.76421	0.710085	0.676675	8.76421
genomatix	V$GABPA.01	PU1	0.765251	0.702861	4.01378	0.745177	0.685474	4.08192	0.757229	0.695757	4.01365	0.701891	0.653292	4.91648	0.668797	0.627892	5.36369
genomatix	V$PU1.01	ELF1	0.614308	0.583911	8.56082	0.690426	0.638399	8.40166	0.671442	0.626219	8.55396	0.659137	0.616567	8.70652	0.625532	0.590889	8.84912
genomatix	V$YY2.02	Yy1	0.43178	0.500082	-4.87762	0.482614	0.500041	-6.30001	0.525982	0.519258	4.66322	0.493728	0.509458	6.82597	0.494475	0.507323	6.82594
genomatix	V$HFH3.01	FOXA1	0.692488	0.664835	6.95778	0.8033	0.754622	6.95675	0.784626	0.726231	6.95842	0.765863	0.707479	8.07261	0.709253	0.65494	8.88101
genomatix	V$OCT1.04	POU2F2	0.486669	0.539894	11.0419	0.500323	0.544173	11.0419	0.568251	0.560284	8.96993	0.529216	0.569681	9.81318	0.52847	0.571809	8.96993
genomatix	V$WT1.01	Egr1	0.699121	0.662482	11.3479	0.881606	0.809907	9.05844	0.652388	0.632657	11.3981	0.634802	0.620816	11.3981	0.599531	0.593038	11.3981
genomatix	V$PNR.01	HNF4A	0.634289	0.608788	5.77675	0.694718	0.64173	5.10239	0.65259	0.612673	5.1797	0.671065	0.628802	5.73511	0.652592	0.615587	5.25912
genomatix	V$TAXCREB.02	Cjun	0.640422	0.60247	4.13166	0.651973	0.604821	4.13166	0.608111	0.576831	4.71471	0.563027	0.550267	5.21194	0.553971	0.54336	5.21194
genomatix	V$MASH1.01	Tcf12	0.662009	0.63014	8.17141	0.679252	0.640349	8.17141	0.671385	0.639187	8.17141	0.666317	0.634157	8.17141	0.594524	0.58254	8.78892
genomatix	V$PNR.01	HNF4G	0.671839	0.632264	5.38247	0.7155	0.659928	3.72171	0.696718	0.645455	3.72171	0.711473	0.660071	5.1797	0.694525	0.646346	4.45797
genomatix	V$E47.01	Tcf12	0.690258	0.642428	8.13726	0.729807	0.674215	7.64801	0.672018	0.622578	8.71556	0.633068	0.598373	9.05303	0.578231	0.562656	9.70511
genomatix	V$FOXK1.01	FOXA2	0.679542	0.631443	7.30548	0.779665	0.709709	6.29073	0.769746	0.70161	7.2522	0.750753	0.692589	7.32401	0.711002	0.658637	7.67341
genomatix	V$MYCMAX.01	USF1	0.779264	0.706061	2.97478	0.799037	0.722048	2.97573	0.772902	0.700208	5.05068	0.75568	0.68679	5.05068	0.661816	0.617845	6.97451
genomatix	V$CMYC.01	Max	0.737965	0.68141	8.09016	0.810533	0.738907	5.60658	0.687664	0.641959	9.17526	0.638415	0.624283	9.49869	0.574091	0.571364	9.55968
genomatix	V$FOXK1.01	FOXA1	0.697668	0.644825	7.64762	0.797496	0.725012	6.40564	0.781718	0.713712	7.64446	0.770018	0.707643	7.63235	0.726638	0.673883	7.94271
genomatix	V$GATA2.02	Gata1	0.612722	0.57751	5.00161	0.540065	0.543351	8.59821	0.571638	0.569746	6.87514	0.500798	0.531056	11.6733	0.49539	0.522257	12.3236
genomatix	V$MYOGENIN.02	Tcf12	0.682756	0.63095	8.18914	0.724646	0.668953	7.47621	0.639708	0.600432	8.09263	0.616455	0.587401	8.8784	0.556182	0.544764	9.33717
genomatix	V$XFD3.01	FOXA2	0.673931	0.629567	8.77803	0.772422	0.702432	7.88942	0.712226	0.656438	8.41993	0.695016	0.649454	8.77803	0.664699	0.625202	8.77803
genomatix	V$USF.03	USF1	0.926563	0.860558	8.26472	0.942057	0.87826	8.26472	0.918627	0.846526	8.70018	0.897717	0.824271	8.70018	0.808156	0.739129	8.84955
genomatix	V$E2F4_DP1.01	E2F1	0.678864	0.639657	4.0097	0.887324	0.811288	3.69519	0.442192	0.50018	15.0598	0.391099	0.5	-4.28006	0.413995	0.5	-4.28006
genomatix	V$E2F4_DP1.01	E2F4	0.624585	0.605941	3.77215	0.793676	0.742292	3.69519	0.476224	0.500746	15.0598	0.379838	0.5	-17.8743	0.401317	0.500896	15.0598
genomatix	V$ZBTB7.01	ZBTB7A	0.583024	0.572111	7.11089	0.772495	0.713873	6.00368	0.352683	0.500478	1.81378	0.334276	0.5	-0.385436	0.358539	0.5	-0.385436
genomatix	V$EVI1.04	BCL11A	0.479129	0.506109	1.83521	0.615687	0.593394	1.9713	0.52199	0.51936	3.96834	0.539324	0.539064	6.03873	0.514324	0.520909	6.06539
genomatix	V$SP2.01	SP1	0.532792	0.531663	6.46767	0.590362	0.558247	2.53327	0.496655	0.509657	10.3939	0.447198	0.508029	10.1161	0.431868	0.504296	12.7507
genomatix	V$MYCMAX.02	Max	0.701884	0.65171	8.15776	0.755415	0.688825	7.00477	0.691943	0.654286	8.42316	0.660678	0.634456	9.10604	0.585758	0.580052	9.28935
genomatix	V$HES1.02	BHLHE40	0.797346	0.723282	2.22625	0.873407	0.790088	2.22555	0.768858	0.719466	3.11766	0.732111	0.696565	4.35076	0.625816	0.625954	7.51255
genomatix	V$PEA3.01	Gabp	0.660758	0.632417	9.12556	0.715465	0.675187	9.12556	0.743539	0.695029	9.12556	0.704054	0.663249	9.43276	0.635853	0.608946	9.43276
genomatix	V$VDR_RXR.03	RXRA	0.541629	0.530518	7.39963	0.624009	0.592453	6.20574	0.520572	0.515301	6.70775	0.513586	0.512793	8.34525	0.525754	0.520903	7.19723
genomatix	V$MAFB.01	Nfe2	0.666638	0.633662	7.00949	0.679157	0.636901	5.9492	0.653995	0.62035	6.70092	0.650162	0.625638	7.85079	0.609998	0.593545	8.24255
genomatix	V$DELTAEF1.02	ZEB1	0.672954	0.63738	9.59369	0.719671	0.664418	9.24144	0.690104	0.647764	9.24144	0.62682	0.597843	9.62846	0.530369	0.536874	10.7547
genomatix	V$SPI1.03	ELF1	0.659159	0.618299	8.01622	0.712825	0.656585	7.57796	0.683995	0.634728	7.67936	0.659128	0.617828	8.32718	0.593378	0.572106	8.43608
genomatix	V$MAX.02	Cmyc	0.651343	0.617544	6.89254	0.729092	0.670427	5.27598	0.65555	0.620653	7.47302	0.616449	0.597585	7.54183	0.562437	0.557162	7.54183
genomatix	V$XBP1.01	Cjun	0.548645	0.543395	6.50168	0.568464	0.548334	3.55612	0.560791	0.551069	5.75166	0.535988	0.53593	7.05008	0.468598	0.501308	12.9472
genomatix	V$MAX.02	USF1	0.822127	0.74763	7.07331	0.842955	0.770295	5.92553	0.828135	0.752692	6.58459	0.797447	0.729076	7.07087	0.682771	0.64149	7.58011
genomatix	V$NMYC.01	Cmyc	0.681826	0.641526	6.66165	0.765865	0.70683	6.64926	0.645245	0.604861	7.52002	0.599782	0.584654	9.92149	0.535365	0.548502	10.8216
genomatix	V$GABP.01	PU1	0.711767	0.655693	7.74695	0.683767	0.632279	7.7298	0.724468	0.66496	7.7298	0.692463	0.649423	7.72304	0.654087	0.622574	8.3029
genomatix	V$CTCF.04	CTCF	0.928803	0.854734	7.82482	0.924375	0.846193	8.14658	0.913383	0.834674	8.55095	0.916167	0.846606	8.55493	0.899563	0.829269	9.06067
genomatix	V$USF.01	USF1	0.913791	0.864948	8.10305	0.926974	0.875994	8.10305	0.916037	0.862519	8.10305	0.894077	0.840308	8.10305	0.792007	0.751683	8.10305
genomatix	V$SPIC.01	PU1	0.897297	0.818332	8.50084	0.907434	0.829784	8.42828	0.899151	0.820038	8.51053	0.889525	0.809918	8.73821	0.858395	0.778605	9.53538
genomatix	V$IRF7.01	IRF4	0.577535	0.569623	9.09351	0.679147	0.629149	6.37943	0.634267	0.599878	8.25569	0.616783	0.592588	8.93862	0.614568	0.59356	9.08901
genomatix	V$HPF1.01	Tr4	0.532214	0.536579	6.41964	0.572805	0.558793	3.49757	0.504712	0.518163	6.41802	0.514648	0.532291	6.40235	0.534547	0.542886	6.14202
genomatix	V$NRF2.01	ETS1	0.72614	0.668501	9.82647	0.797248	0.714625	8.33933	0.692384	0.655922	9.73312	0.651395	0.630634	10.0137	0.618162	0.613732	10.5157
genomatix	V$CREB1.01	ATF3	0.654808	0.605036	5.83833	0.690121	0.636379	6.69356	0.651113	0.616187	6.51287	0.621203	0.593885	6.51287	0.532167	0.546223	9.01549
genomatix	V$TH1E47.01	Tcf12	0.492722	0.500169	-3.8161	0.547008	0.537488	6.98831	0.510938	0.512423	6.88827	0.487266	0.500236	10.2135	0.516433	0.515698	8.38295
genomatix	V$HNF3B.01	FOXA1	0.663658	0.622957	9.51283	0.77142	0.701986	7.97736	0.729696	0.673911	9.51884	0.723238	0.677628	9.77813	0.675043	0.642365	9.77087
genomatix	V$NRSE.01	Nrsf	0.819002	0.747015	7.006	0.833472	0.753108	6.08995	0.799318	0.737999	7.80582	0.777757	0.734019	8.20142	0.773918	0.731382	8.20142
genomatix	V$ETS1.01	ELF1	0.77228	0.709777	9.69769	0.837518	0.75892	8.71414	0.758357	0.695063	9.73963	0.713007	0.663096	9.73963	0.666856	0.624134	9.87415
genomatix	V$MYCMAX.03	Max	0.703588	0.656671	7.70964	0.8219	0.747296	7.26058	0.643633	0.608343	8.10663	0.584308	0.580657	9.75583	0.539758	0.549443	10.0161
genomatix	V$POU3F3.01	POU2F2	0.48141	0.533333	9.72273	0.48662	0.533659	10.0044	0.573203	0.572695	6.45559	0.512995	0.571099	7.51182	0.504179	0.567553	7.65305
genomatix	V$TAL1ALPHAE47.01	Tcf12	0.646533	0.616265	5.83284	0.661914	0.624855	5.04258	0.642518	0.614611	5.91342	0.617674	0.598845	5.94926	0.573884	0.563196	5.89386
genomatix	V$HNF4.01	Tr4	0.601226	0.593088	9.69203	0.646716	0.605713	6.74212	0.577305	0.581231	10.9784	0.585579	0.583249	10.1661	0.608148	0.594854	9.41592
genomatix	V$ISGF3G.01	IRF4	0.620655	0.594897	8.01709	0.729991	0.664818	5.84487	0.684688	0.636209	7.10769	0.688553	0.642892	6.96732	0.678629	0.633293	7.01698
genomatix	V$AP1.03	Cjun	0.732714	0.692225	8.72512	0.79889	0.734522	8.54875	0.770487	0.71741	8.72512	0.756457	0.708009	8.72512	0.734507	0.689887	9.02998
genomatix	V$EHF.01	PU1	0.69789	0.655058	4.04023	0.658716	0.625348	3.73124	0.683557	0.644224	4.02555	0.625764	0.604913	4.03289	0.594606	0.582907	4.34747
genomatix	V$PPARG.03	RXRA	0.714332	0.661706	8.48983	0.736694	0.678091	8.36317	0.688817	0.644314	9.07591	0.687806	0.644231	9.50229	0.672261	0.633696	9.56901
genomatix	V$ELK4.01	PU1	0.658577	0.626384	3.89095	0.617524	0.600022	3.89444	0.644162	0.616661	3.90413	0.56852	0.562269	4.20512	0.539207	0.539211	4.50217
genomatix	V$NMYC.01	Max	0.724671	0.668686	7.15365	0.794618	0.725048	6.65746	0.688679	0.638251	8.41305	0.644852	0.617722	9.92149	0.564095	0.566524	10.356
genomatix	V$HELT.01	BHLHE40	0.909868	0.872137	7.3101	0.946318	0.893299	7.36933	0.876741	0.828244	8.23284	0.868874	0.826336	8.30021	0.763504	0.723282	11.1109
genomatix	V$ELK4.01	ELF1	0.811712	0.741424	6.79047	0.856993	0.782568	6.37495	0.742218	0.684435	7.29763	0.669891	0.626606	7.77029	0.655356	0.614246	7.30209
genomatix	V$OCT1.05	POU2F2	0.432746	0.501773	0.337208	0.438711	0.50015	14.6588	0.539455	0.532447	7.64893	0.473808	0.527305	8.8099	0.457732	0.522163	8.8099
genomatix	V$SP4.01	SP1	0.55174	0.537239	9.39317	0.602367	0.56591	0.65094	0.571158	0.555213	7.89725	0.512554	0.550294	8.7362	0.485225	0.536545	9.77025
genomatix	V$CJUN_ATF2.01	Cjun	0.560952	0.560052	7.69771	0.65666	0.616194	7.67331	0.59622	0.572069	7.59246	0.562928	0.547912	8.51	0.538027	0.52925	8.51455
genomatix	V$HFH1.01	FOXA2	0.586004	0.567096	7.34439	0.717801	0.663604	5.91709	0.663058	0.622227	7.35856	0.629622	0.602244	9.03334	0.596185	0.578704	9.21451
genomatix	V$SPI1.03	Gabp	0.669753	0.630716	7.93503	0.728156	0.672777	8.01113	0.708041	0.656762	8.02868	0.674376	0.632222	8.44444	0.603041	0.57979	8.44432
genomatix	V$GATA2.02	Gata2	0.687418	0.637043	8.03301	0.769269	0.696705	8.01305	0.71223	0.651191	8.01305	0.655312	0.612932	10.2536	0.593891	0.57029	10.2841
genomatix	V$MARE.03	Nfe2	0.854806	0.812363	10.09	0.870049	0.815207	9.55029	0.855715	0.80744	10.09	0.840526	0.798687	11.287	0.83438	0.795952	11.3216
genomatix	V$PU1.01	Gabp	0.58575	0.562394	8.77385	0.670197	0.624772	7.85631	0.658472	0.617207	8.31284	0.635931	0.601681	8.59362	0.600164	0.573473	8.84957
genomatix	V$MAFA.01	Nfe2	0.643149	0.609227	7.17838	0.635622	0.604957	7.42577	0.630768	0.609956	8.27418	0.624855	0.601021	8.27606	0.571571	0.562363	8.26957
genomatix	V$ERG.02	PU1	0.696625	0.64853	8.85863	0.714585	0.661242	8.84833	0.747594	0.685518	8.85661	0.713046	0.659463	8.85764	0.657496	0.616403	10.2748
genomatix	V$SPIC.01	ETS1	0.60822	0.585823	7.74283	0.643556	0.606165	7.47821	0.673462	0.626048	6.25531	0.64161	0.60718	6.64496	0.587287	0.570886	7.7415
genomatix	V$ZNF300.01	ZBTB7A	0.65819	0.623277	9.37553	0.853877	0.786442	9.37553	0.447401	0.502251	5.76609	0.390964	0.5	3.68703	0.393723	0.5	3.68703
genomatix	V$HOXC9.02	Pbx3	0.509993	0.521316	0.661775	0.48883	0.514434	-0.265272	0.592397	0.572246	7.62114	0.516771	0.556795	8.17447	0.511379	0.551073	7.50212
genomatix	V$GABPB1.01	Gabp	0.797297	0.734317	8.71853	0.872281	0.792497	7.56568	0.742773	0.68689	9.15727	0.700779	0.658268	9.90718	0.670751	0.63764	10.7422
genomatix	V$AP2.02	Ap2alpha	0.809494	0.73901	9.24448	0.887648	0.813093	7.66999	0.713305	0.661179	9.39774	0.688849	0.65322	10.0881	0.689049	0.651999	10.5162
genomatix	V$NRSF.02	Nrsf	0.838407	0.773582	3.32094	0.857906	0.777073	3.31936	0.833741	0.774181	4.39967	0.829161	0.775044	4.40053	0.819516	0.767995	7.34417
genomatix	V$PAX2.02	Pax5	0.540616	0.537799	7.74693	0.618726	0.588231	7.21641	0.534614	0.530426	7.51644	0.531872	0.534891	7.5328	0.525168	0.531464	7.51644
genomatix	V$DEC2.01	BHLHE40	0.874927	0.824427	9.71075	0.881615	0.831338	9.44549	0.859704	0.822519	9.77173	0.827785	0.788168	9.38471	0.667895	0.646947	9.43918
genomatix	V$CETS1P54.01	PU1	0.624306	0.601401	6.74659	0.589823	0.573857	5.60199	0.621671	0.596361	6.72398	0.571053	0.559868	6.74659	0.54785	0.546295	6.74659
genomatix	V$MEIS1.03	Pbx3	0.511661	0.519313	8.67809	0.47332	0.510754	8.9113	0.552964	0.544349	7.73675	0.52371	0.550072	7.63141	0.497216	0.536052	8.67649
genomatix	V$NMYC.02	USF1	0.788024	0.716961	8.19381	0.826928	0.739277	8.0081	0.770156	0.707948	8.65813	0.728959	0.691004	8.69627	0.637591	0.615987	9.69377
genomatix	V$PEA3.01	PU1	0.776397	0.703695	9.66501	0.773412	0.701431	9.66501	0.796777	0.725444	9.66501	0.78264	0.714093	9.66501	0.725083	0.664563	10.6306
genomatix	V$GATA2.01	Gata2	0.829413	0.77304	9.20539	0.883166	0.821872	8.31631	0.841742	0.783949	9.14198	0.804225	0.749377	9.20539	0.713176	0.667929	9.85192
genomatix	V$GATA2.01	Gata1	0.687383	0.649586	7.55867	0.602203	0.610346	9.20265	0.623883	0.625906	6.91862	0.581256	0.591615	9.20539	0.553233	0.572464	9.41852
genomatix	V$TCFAP2C.01	Ap2alpha	0.796736	0.730056	8.74127	0.875134	0.807094	8.13477	0.687073	0.641236	9.23867	0.663251	0.626085	9.46878	0.660231	0.623462	9.72584
genomatix	V$SPI1_PU1.01	ELF1	0.45066	0.500555	-4.92774	0.484907	0.505475	12.9878	0.660633	0.619341	5.63159	0.645258	0.615861	5.63143	0.614747	0.591629	6.13164
genomatix	V$PBX1.01	Pbx3	0.617987	0.58784	4.71751	0.570283	0.556143	4.23455	0.594854	0.572961	3.33256	0.635722	0.611588	3.33292	0.606982	0.594134	3.36976
genomatix	V$ATF6.02	ATF3	0.686628	0.651349	7.95812	0.74359	0.667507	7.82304	0.640381	0.634532	7.95812	0.617039	0.620324	7.95812	0.512556	0.55054	8.36342
genomatix	V$JUNDM2.02	Cfos	0.744877	0.748357	8.28525	0.771401	0.757748	8.42116	0.745003	0.741287	8.69976	0.731897	0.737487	8.96662	0.709368	0.721737	9.11587
genomatix	V$MYCMAX.02	USF1	0.883134	0.83305	8.42316	0.892256	0.843909	8.42316	0.887411	0.837718	8.42316	0.867175	0.818565	8.42316	0.753436	0.72536	8.42316
genomatix	V$HNF4.03	HNF4A	0.768215	0.701063	8.50123	0.786114	0.714432	7.98104	0.73039	0.672793	8.94751	0.732466	0.676371	8.90362	0.733829	0.676244	8.98128
genomatix	V$ETS1.01	Gabp	0.790947	0.735386	9.87415	0.851347	0.778767	9.69769	0.776768	0.718354	9.87415	0.725704	0.678677	9.87415	0.679751	0.640945	9.87415
genomatix	V$ELF3.01	Gabp	0.703711	0.654648	7.65787	0.752785	0.696926	7.65769	0.765501	0.703533	7.49077	0.700647	0.65387	8.17392	0.654762	0.617547	8.51417
genomatix	V$HFH1.01	FOXA1	0.599426	0.576595	7.35856	0.731061	0.673008	6.16335	0.670523	0.627467	7.35947	0.642601	0.612022	9.21451	0.608509	0.590618	9.21451
genomatix	V$HNF4.03	HNF4G	0.821024	0.751515	8.617	0.840517	0.764536	8.47921	0.785956	0.713012	9.23268	0.798958	0.732442	9.08064	0.783187	0.716578	8.93541
genomatix	V$ELF5.01	ELF1	0.730341	0.676128	7.57721	0.765503	0.707168	7.51351	0.774998	0.711055	7.52197	0.742972	0.685612	7.58256	0.678412	0.633433	7.69898
genomatix	V$MAX.01	USF1	0.872788	0.792871	4.67721	0.885456	0.804727	4.67721	0.878858	0.788306	5.52404	0.85943	0.770938	6.09526	0.750858	0.679343	6.09526
genomatix	V$HOXD3.01	Nanog	0.516159	0.524242	4.13832	0.63689	0.616312	4.42882	0.563846	0.559596	7.28694	0.544253	0.551263	7.28843	0.535223	0.545202	7.28883
genomatix	V$PU1.01	PU1	0.853862	0.773584	9.23659	0.851089	0.772208	9.62185	0.858471	0.780847	9.43907	0.857319	0.780926	9.43907	0.825581	0.750089	9.54576
genomatix	V$MYCMAX.02	Cmyc	0.64385	0.608858	7.00288	0.707826	0.655927	6.53306	0.646185	0.620123	8.42316	0.617464	0.603017	9.10604	0.556826	0.561526	9.10604
genomatix	V$HOXA9.01	Pbx3	0.517103	0.526037	1.33524	0.486966	0.512841	10.0165	0.598134	0.570243	4.01457	0.56369	0.567382	5.68676	0.535542	0.548212	7.09115
genomatix	V$ASCL2.01	Tcf12	0.723215	0.671393	8.86529	0.742387	0.68332	8.1967	0.710335	0.663392	8.42723	0.691972	0.647357	8.93654	0.615601	0.595166	9.11112
genomatix	V$ATF6.01	Max	0.58422	0.560922	7.322	0.729317	0.668065	7.46566	0.562749	0.545139	8.17491	0.50828	0.518559	10.0511	0.488101	0.510952	11.5251
genomatix	V$ELF4.01	PU1	0.778849	0.713577	4.87664	0.767907	0.699986	4.85291	0.786449	0.717784	4.88055	0.744408	0.682859	5.59414	0.699713	0.647835	6.23976
genomatix	V$FLI.01	ELF1	0.754109	0.688135	5.66993	0.823436	0.743785	4.91924	0.689814	0.636964	6.3474	0.637805	0.603972	7.68376	0.638162	0.604056	7.68673
genomatix	V$NFKAPPAB50.01	NFKB	0.757974	0.712855	6.0205	0.76955	0.738526	6.0205	0.704084	0.685724	6.0205	0.673568	0.652778	6.0205	0.669511	0.650194	5.96745
genomatix	V$ELF5.01	Gabp	0.706235	0.65975	7.49897	0.749817	0.69959	7.51218	0.763194	0.705792	7.51218	0.720117	0.672603	7.60528	0.651054	0.615506	7.60893
genomatix	V$GATA1.07	Gata1	0.690643	0.644151	7.73383	0.571555	0.611158	10.2323	0.595892	0.627329	9.17921	0.54996	0.603908	10.6693	0.541231	0.588121	11.0117
genomatix	V$GATA1.07	Gata2	0.84521	0.776228	9.6346	0.886375	0.813731	9.5174	0.852246	0.786938	9.52868	0.807944	0.746787	9.64987	0.732696	0.682325	10.2297
genomatix	V$GATA6.01	Gata2	0.830599	0.765119	8.27062	0.886831	0.813631	8.05064	0.829842	0.761134	8.20074	0.809702	0.745691	8.95346	0.724565	0.679785	9.60857
genomatix	V$GATA6.01	Gata1	0.699892	0.643634	5.37964	0.604474	0.60694	8.48277	0.618885	0.617495	7.58845	0.611378	0.60999	8.92983	0.561985	0.585145	9.74051
genomatix	V$COUP.02	HNF4A	0.597141	0.571188	7.01361	0.658	0.614379	6.69613	0.569264	0.551633	7.70287	0.612694	0.584684	7.27887	0.609504	0.581514	7.27887
genomatix	V$COUP.02	HNF4G	0.603714	0.580927	6.74835	0.659011	0.619227	6.74835	0.572797	0.555615	6.74835	0.617257	0.58574	6.84013	0.61233	0.583244	6.97962
genomatix	V$GABPB1.01	PU1	0.722634	0.671231	6.11132	0.706305	0.654315	6.11132	0.721807	0.669941	6.11132	0.694815	0.655296	6.65477	0.659986	0.62817	6.65477
genomatix	V$REX1.01	Yy1	0.536964	0.537475	6.56078	0.598364	0.56832	5.53009	0.599776	0.575525	6.33704	0.545987	0.552216	6.48277	0.525478	0.533478	6.33509
genomatix	V$TCF11MAFG.01	Nfe2	0.846379	0.803428	9.75359	0.862353	0.820075	9.35107	0.852691	0.813822	9.35069	0.848458	0.813457	9.3509	0.832996	0.796317	9.75359
genomatix	V$DEC1.01	HEY1	0.543369	0.535744	4.03772	0.699272	0.644765	2.64309	0.518508	0.525554	8.0181	0.530069	0.529836	8.4684	0.498904	0.51584	8.57685
genomatix	V$PARAXIS.01	Tcf12	0.603391	0.581223	7.35399	0.658956	0.620004	6.72354	0.59407	0.569577	7.57154	0.558448	0.543616	7.36061	0.531091	0.526197	9.04547
genomatix	V$LXRE.01	RXRA	0.555868	0.548328	4.27247	0.671502	0.623311	3.71314	0.574449	0.553763	6.54545	0.588528	0.567224	6.66849	0.561592	0.549415	6.81917
genomatix	V$E2F.03	E2F4	0.660466	0.64381	7.99227	0.820125	0.783574	7.11583	0.511465	0.51458	9.90603	0.418514	0.500299	16.5007	0.437469	0.500846	14.5198
genomatix	V$USF.02	USF1	0.925678	0.8611	8.63068	0.936043	0.873807	8.56805	0.923132	0.858963	9.10239	0.906897	0.840805	9.10239	0.81754	0.75834	9.85427
genomatix	V$TCFE2A.03	Tcf12	0.712708	0.660691	9.92134	0.741175	0.686219	9.34734	0.705196	0.658868	9.51375	0.687789	0.643306	10.1864	0.614325	0.590271	10.8264
genomatix	V$IRF6.01	IRF4	0.623141	0.601823	6.78836	0.711595	0.654138	5.86595	0.634566	0.601094	5.98475	0.64444	0.610814	6.34917	0.628944	0.598906	7.44745
genomatix	V$AP1.02	FOSL2	0.862132	0.818505	9.62411	0.885351	0.826372	9.4303	0.857458	0.80862	10.15	0.85044	0.805184	9.9936	0.822327	0.780892	10.15
genomatix	V$AP1.02	FOSL1	0.885304	0.866835	9.61951	0.90306	0.875582	10.15	0.886346	0.859617	10.15	0.877267	0.854204	10.15	0.844848	0.822627	10.15
genomatix	V$E2F2.01	E2F6	0.682324	0.640835	6.91618	0.883348	0.811148	5.79049	0.515763	0.513339	10.2795	0.395163	0.5	-10.4407	0.398928	0.5	-10.4407
genomatix	V$OCT1.02	POU2F2	0.513127	0.565071	12.0711	0.53101	0.575224	9.28814	0.550982	0.575887	11.4924	0.549627	0.594504	9.28814	0.55153	0.595035	9.28814
genomatix	V$XFD2.01	FOXA2	0.622634	0.585494	8.08066	0.75451	0.690627	6.95267	0.738509	0.672509	8.84429	0.686252	0.642663	9.20866	0.644895	0.612721	9.20866
genomatix	V$ETV1.02	Gabp	0.681945	0.665411	8.88515	0.740778	0.721307	8.88785	0.721454	0.691676	8.88361	0.680227	0.655596	9.5421	0.592332	0.589776	9.5421
genomatix	V$E2F2.01	E2F1	0.801683	0.732363	8.48666	0.967946	0.915768	6.66125	0.550658	0.540125	10.2437	0.450786	0.5	1.56674	0.473291	0.5	1.56674
genomatix	V$XFD2.01	FOXA1	0.634532	0.593789	9.20866	0.766922	0.698879	7.48318	0.740033	0.675934	9.20866	0.69779	0.652042	9.20866	0.649594	0.616123	9.90053
genomatix	V$SL1.01	MEF2A	0.629433	0.616539	10.1237	0.777564	0.704669	5.66591	0.708442	0.665388	8.41384	0.661913	0.650214	8.68309	0.645054	0.633687	8.68309
genomatix	V$SL1.01	MEF2C	0.702019	0.660958	9.31125	0.825778	0.75109	6.43518	0.774453	0.719346	7.82719	0.735327	0.700662	8.39313	0.713956	0.68081	8.01729
genomatix	V$PBX1_MEIS1.02	Pbx3	0.721359	0.671674	0.447985	0.709341	0.664666	0.447985	0.693207	0.648498	0.167531	0.682463	0.644635	1.31643	0.68701	0.65279	0.320263
genomatix	V$HOXA1.01	Nanog	0.518525	0.533333	3.64083	0.659551	0.634278	2.61982	0.5886	0.587374	3.77238	0.549987	0.555303	3.7705	0.555553	0.560859	3.76954
genomatix	V$ELK3.01	PU1	0.716744	0.668472	4.44851	0.671092	0.634365	4.92247	0.698579	0.653689	4.92224	0.648757	0.615807	4.92203	0.611685	0.589753	4.94335
genomatix	V$ELK3.01	Gabp	0.868315	0.802809	8.39857	0.903396	0.834287	7.74267	0.812508	0.748093	9.14382	0.75939	0.702707	9.14374	0.736154	0.682297	9.55537
genomatix	V$PU1.01	ETS1	0.568785	0.547563	8.24334	0.636663	0.595442	7.85852	0.643312	0.603774	8.01464	0.624073	0.591588	8.00833	0.597657	0.570755	9.07208
genomatix	V$CETS1P54.01	Gabp	0.804795	0.738909	10.0364	0.840363	0.759198	9.6339	0.778916	0.723553	10.0492	0.725081	0.686501	10.2404	0.708828	0.671704	10.6665
genomatix	V$CMYC.02	Max	0.723429	0.663094	7.44516	0.810258	0.731419	6.66154	0.67524	0.630523	8.31133	0.624082	0.608594	8.85829	0.561696	0.561752	9.30318
genomatix	V$MEL1.02	BCL11A	0.540233	0.528567	6.49681	0.569684	0.553664	8.82349	0.523789	0.524867	8.82349	0.545691	0.53631	8.5859	0.485486	0.506281	11.3529
genomatix	V$HNF4.02	Tr4	0.532874	0.529768	6.11077	0.637336	0.603847	5.72374	0.495112	0.520434	9.30252	0.502147	0.527245	9.30252	0.517783	0.534561	9.08718
genomatix	V$PDEF.01	ETS1	0.635126	0.611635	8.432	0.70473	0.663437	7.56393	0.646502	0.616614	8.29251	0.613454	0.591326	8.72944	0.583775	0.569706	8.8449
genomatix	V$SPDEF.01	PU1	0.666964	0.630273	5.41261	0.631461	0.604072	5.28878	0.665557	0.629321	5.56325	0.613236	0.592253	5.58973	0.613638	0.591301	5.56264
genomatix	V$ELF2.01	ELF1	0.724761	0.667636	9.32535	0.783756	0.715845	8.98214	0.738257	0.680954	9.48685	0.710102	0.659565	9.57128	0.654467	0.616197	9.57329
genomatix	V$NRSF.03	Nrsf	0.69315	0.636383	-5.46698	0.713517	0.651832	-7.03403	0.659359	0.612861	-4.19561	0.628911	0.596917	-2.3742	0.611106	0.584448	-1.97158
genomatix	V$FKHRL1.01	FOXA2	0.648261	0.606771	8.21443	0.742713	0.677403	6.78003	0.686223	0.635291	7.3697	0.685203	0.6404	7.62555	0.653337	0.615469	7.57089
genomatix	V$SPI1.05	PU1	0.931502	0.854804	8.5532	0.932111	0.855329	8.47331	0.940202	0.864647	8.59241	0.933286	0.857642	8.59479	0.913257	0.832639	9.32047
genomatix	V$FKHRL1.01	FOXA1	0.662633	0.617599	8.21223	0.75813	0.689634	6.78003	0.697418	0.643869	7.42767	0.698162	0.650101	7.70107	0.662629	0.624569	8.12747
genomatix	V$ELK1.03	PU1	0.763232	0.700083	7.74446	0.733293	0.672108	7.74919	0.768265	0.702008	7.74962	0.728624	0.67137	8.47916	0.678857	0.636921	9.14325
genomatix	V$SPI1_PU1.01	Gabp	0.411753	0.50051	-7.43155	0.443229	0.5	-11.4513	0.642898	0.606249	4.36426	0.62108	0.596555	5.67907	0.588655	0.571748	5.77083
genomatix	V$ELK1.02	ETS1	0.753693	0.704796	9.21897	0.820484	0.751664	8.58923	0.708933	0.665356	9.66682	0.640728	0.621593	9.67123	0.620786	0.605215	9.66743
genomatix	V$GATA5.01	Gata2	0.824968	0.75939	7.97148	0.870849	0.796716	7.29966	0.808792	0.746089	7.97237	0.776498	0.718093	8.00674	0.697882	0.651838	8.67675
genomatix	V$GATA5.01	Gata1	0.710615	0.644669	4.60617	0.585138	0.605089	7.99566	0.5871	0.61853	8.00534	0.562475	0.59692	8.42649	0.54272	0.580098	8.89307
genomatix	V$FOXP1.02	FOXA2	0.564635	0.575794	7.15454	0.660316	0.63085	3.76742	0.53865	0.567613	7.15454	0.556185	0.579965	7.15454	0.533701	0.559917	7.15454
genomatix	V$SPI1_PU1.02	ETS1	0.680766	0.637841	9.64362	0.747175	0.684862	8.74758	0.684319	0.644654	9.68058	0.643194	0.61478	9.75754	0.591987	0.57652	10.868
genomatix	V$MESP1_2.01	Tcf12	0.472406	0.500675	0.727197	0.499902	0.508047	8.83537	0.529612	0.521065	7.43428	0.507145	0.518871	8.26537	0.495831	0.513301	10.0309
genomatix	V$SPI1.03	ETS1	0.63123	0.599974	7.39491	0.675057	0.630862	7.28291	0.666355	0.626048	7.31488	0.633114	0.602594	8.01244	0.566199	0.553459	8.39707
genomatix	V$PAX5.01	Pax5	0.612709	0.582347	6.40433	0.66003	0.618347	4.75945	0.589829	0.568536	6.71957	0.576003	0.566044	7.1906	0.58489	0.572066	7.21485
genomatix	V$SP1.03	SP1	0.558742	0.540781	9.78358	0.59581	0.57531	4.37407	0.596819	0.565611	7.92817	0.544161	0.568148	10.8476	0.504003	0.554207	11.4694
genomatix	V$SP1.03	SP2	0.699605	0.654882	12.2503	0.894966	0.810125	10.5028	0.735638	0.685185	12.364	0.744328	0.70202	12.5826	0.704177	0.67037	13.0125
genomatix	V$TR4.01	HNF4A	0.699786	0.647053	-4.95262	0.747379	0.685526	-6.72352	0.675507	0.627243	-4.07001	0.691846	0.639845	-6.03721	0.68448	0.634093	-6.03627
genomatix	V$SRF.03	Srf	0.670938	0.67706	9.14539	0.682631	0.680943	8.89962	0.674178	0.678192	8.90276	0.633527	0.663038	9.11822	0.63912	0.665563	9.40198
genomatix	V$TR4.01	HNF4G	0.751419	0.688414	-4.95022	0.786416	0.719393	-5.93154	0.729973	0.674153	-5.84698	0.743629	0.684492	-4.82664	0.73359	0.672014	-3.71209
genomatix	V$HOXB3.01	Nanog	0.51353	0.523485	3.37692	0.618543	0.596557	3.41239	0.509021	0.518939	3.37691	0.504102	0.521212	9.09733	0.506788	0.518687	8.50926
genomatix	V$LYL1_E12.01	Tcf12	0.556337	0.549862	2.82057	0.578063	0.56686	2.82723	0.581909	0.566505	2.84315	0.545059	0.541388	2.82057	0.523462	0.528256	3.68388
genomatix	V$USF.01	Cmyc	0.655398	0.629484	7.90875	0.739879	0.679681	6.24834	0.641326	0.609396	7.59662	0.606063	0.59135	8.98471	0.555233	0.555847	9.17367
genomatix	V$CTCF.03	CTCF	0.858984	0.775983	7.40702	0.855126	0.76816	7.49454	0.820661	0.738121	8.35967	0.804727	0.737305	8.88163	0.784129	0.721021	9.20406
genomatix	V$E2F3.01	E2F6	0.681914	0.63927	6.72017	0.880547	0.806609	5.45912	0.515997	0.516028	9.8621	0.397061	0.500148	16.3602	0.398847	0.500251	16.2417
genomatix	V$GATA3.02	Gata2	0.570547	0.568347	6.53125	0.669737	0.640652	6.53256	0.58325	0.570539	6.48817	0.525601	0.52695	8.21354	0.500838	0.51071	10.6187
genomatix	V$GATA3.02	Gata1	0.618516	0.591615	4.70675	0.518236	0.533843	4.01327	0.496409	0.516434	8.21354	0.453982	0.5	-6.08006	0.463156	0.500129	12.5062
genomatix	V$E2F3.01	E2F1	0.801688	0.731225	7.71878	0.966559	0.914541	6.60551	0.553682	0.544676	10.1767	0.452922	0.5	-0.002634	0.471273	0.500838	13.4116
genomatix	V$GATA2.03	Gata1	0.705676	0.64648	5.66339	0.600038	0.612239	8.32945	0.621939	0.631341	8.31377	0.566155	0.599896	9.92602	0.546211	0.580228	10.0744
genomatix	V$E2F4_DP2.01	E2F1	0.50126	0.509762	8.19517	0.699394	0.642922	2.04893	0.517892	0.514433	3.70555	0.448967	0.501377	12.7328	0.461222	0.501677	12.3593
genomatix	V$E2F4_DP2.01	E2F6	0.541085	0.535881	6.91259	0.703439	0.645891	3.4994	0.529695	0.52235	5.4031	0.427071	0.501241	13.7013	0.439371	0.501891	12.5607
genomatix	V$PDEF.01	ELF1	0.633563	0.617593	7.90725	0.718183	0.680037	7.73164	0.631025	0.610009	8.29251	0.591662	0.580245	8.30545	0.564677	0.557846	8.30545
genomatix	V$E2F4_DP2.01	E2F4	0.538053	0.543392	6.91357	0.687181	0.637409	3.43468	0.517848	0.523786	7.6417	0.412186	0.501592	14.0541	0.437894	0.504279	12.4687
genomatix	V$CREB1.01	Cjun	0.579548	0.563453	5.83833	0.629323	0.595684	6.51287	0.580252	0.574546	6.99443	0.567082	0.567133	7.04783	0.516482	0.534255	7.04783
genomatix	V$NMYC.02	Max	0.704357	0.656905	8.88855	0.786434	0.70238	6.19354	0.661148	0.62398	8.69029	0.613594	0.610815	9.69146	0.555025	0.564078	10.6335
genomatix	V$GABP.01	Gabp	0.77528	0.711186	9.26329	0.859454	0.786125	8.42862	0.724904	0.670173	10.0905	0.677945	0.639706	10.5089	0.634592	0.608047	10.5026
genomatix	V$USF1.02	Max	0.662547	0.611031	3.08107	0.761202	0.687771	1.4898	0.660635	0.619961	4.73623	0.631351	0.601765	4.8561	0.577064	0.561121	5.61487
genomatix	V$TWIST.01	Tcf12	0.578393	0.564918	6.9343	0.62897	0.604079	6.9343	0.591601	0.576092	7.76881	0.544071	0.543718	7.76881	0.507327	0.51931	8.36052
genomatix	V$PAX5.02	Pax5	0.565028	0.547456	4.51784	0.622893	0.589486	2.98455	0.522687	0.520665	6.07873	0.52122	0.523157	5.34839	0.529854	0.526376	5.34839
genomatix	V$AP1.03	Cfos	0.694933	0.663801	8.72512	0.762705	0.707576	8.72512	0.731729	0.689956	9.02998	0.719565	0.684712	9.02998	0.69453	0.665842	9.62336
genomatix	V$ZBP89.01	ZBTB7A	0.620836	0.59019	10.1693	0.828153	0.751268	9.38054	0.538668	0.541752	10.7587	0.516163	0.526811	14.7812	0.501342	0.520535	14.7812
genomatix	V$EVI1.07	BCL11A	0.518216	0.517983	8.71603	0.578794	0.563291	5.53432	0.509818	0.513595	8.96009	0.532916	0.53089	8.71603	0.49274	0.505765	8.97633
genomatix	V$TR4.01	Tr4	0.579499	0.601413	1.72609	0.62008	0.610497	-2.35496	0.616433	0.610747	-0.787372	0.611164	0.613017	-0.796992	0.61507	0.617053	-2.36108
genomatix	V$TR2.01	Tr4	0.475083	0.508577	10.1948	0.530174	0.530086	3.38086	0.506749	0.520434	8.05252	0.489621	0.511352	8.07666	0.490015	0.509586	10.1908
genomatix	V$NGN_NEUROD.01	Tcf12	0.62099	0.615353	8.93859	0.635204	0.618521	8.93859	0.626431	0.616332	8.93859	0.606765	0.599453	9.42632	0.55779	0.55209	9.6178
genomatix	V$HOXB6.01	Nanog	0.521054	0.549747	6.69944	0.638386	0.623622	5.65745	0.586673	0.587879	6.71459	0.5582	0.576768	6.71479	0.55144	0.567929	6.8163
genomatix	V$OCT2.01	POU2F2	0.497358	0.564184	10.8437	0.506385	0.569635	11.0683	0.58714	0.589184	9.4812	0.541427	0.61117	8.16204	0.533692	0.606915	8.05162
genomatix	V$IRF4.03	IRF4	0.64338	0.612394	7.23989	0.735207	0.670194	5.28333	0.644561	0.612515	7.16052	0.641965	0.614095	7.04182	0.631234	0.611422	7.26038
genomatix	V$FREAC4.01	FOXA1	0.762956	0.693456	3.65579	0.827798	0.746991	1.70635	0.760055	0.693155	3.30709	0.753119	0.690832	3.44667	0.726696	0.667323	4.20523
genomatix	V$AP1.03	Jund	0.730159	0.693142	8.72512	0.798667	0.737104	8.72512	0.768559	0.719222	8.72512	0.750612	0.706272	9.02998	0.732508	0.691381	9.02998
genomatix	V$AP1.03	Junb	0.802869	0.751881	8.72512	0.881815	0.813547	9.0142	0.843099	0.779659	9.62336	0.833707	0.77474	9.62336	0.805189	0.748843	9.62336
genomatix	V$TCFAP2E.01	Ap2gamma	0.781038	0.718458	8.5432	0.873877	0.800968	7.73023	0.690857	0.641988	8.6523	0.665674	0.626937	9.49404	0.65761	0.622556	9.68202
genomatix	V$TAL1BETAITF2.01	Tcf12	0.599895	0.575012	4.53725	0.60656	0.57769	3.26309	0.595162	0.573729	4.85028	0.578961	0.566437	5.45139	0.54832	0.546013	5.30707
genomatix	V$THR.01	RXRA	0.588333	0.562542	7.32038	0.669314	0.618077	6.57633	0.609805	0.578846	8.20922	0.606754	0.582692	8.65206	0.602521	0.5801	8.72656
genomatix	V$RAR_RXR.01	RXRA	0.64509	0.609866	7.52009	0.7101	0.652463	6.94852	0.622514	0.58796	8.85853	0.616895	0.588796	8.71406	0.618079	0.587124	8.25728
genomatix	V$XFD1.01	FOXA2	0.621357	0.583425	8.48432	0.740849	0.677027	7.5409	0.721005	0.661321	8.45844	0.678495	0.639656	8.78434	0.635551	0.605251	8.98895
genomatix	V$XFD1.01	FOXA1	0.631049	0.590919	9.01483	0.75211	0.685916	7.5409	0.72872	0.667979	8.64964	0.684703	0.643869	8.98895	0.638042	0.609453	9.24532
genomatix	V$MAX.01	Max	0.677655	0.630688	5.21298	0.7446	0.67662	4.36958	0.673488	0.62914	6.77807	0.652363	0.616347	6.57354	0.581217	0.570059	7.74588
genomatix	V$FLI.01	PU1	0.653406	0.616542	3.32596	0.631286	0.603282	3.32596	0.634441	0.604536	3.32596	0.594165	0.575207	3.32596	0.583614	0.568818	3.32596
genomatix	V$SPIB.01	PU1	0.849563	0.772116	8.55778	0.856572	0.777396	8.43519	0.853633	0.775946	8.5521	0.840069	0.764714	8.56932	0.81399	0.740485	9.55893
genomatix	V$JUNDM2.02	FOSL2	0.868774	0.826522	8.1619	0.893797	0.838346	8.16499	0.871947	0.820012	8.16139	0.864105	0.815009	8.16085	0.839758	0.795359	8.7782
genomatix	V$JUNDM2.02	FOSL1	0.88435	0.869181	8.7908	0.900477	0.88261	8.71787	0.890385	0.868639	8.79236	0.88374	0.861783	8.77927	0.856828	0.837784	9.21142
genomatix	V$ETV1.01	Gabp	0.850605	0.785582	7.70674	0.888972	0.817895	7.17093	0.808157	0.744132	8.03181	0.752071	0.695199	8.67081	0.726002	0.675276	8.58329
genomatix	V$HOXB5.01	Nanog	0.535748	0.543687	3.99024	0.647889	0.62758	3.90896	0.569395	0.561111	3.84597	0.535246	0.537626	8.8651	0.525369	0.532576	7.79507
genomatix	V$YY1.03	Yy1	0.77773	0.717432	6.79246	0.83852	0.753301	5.36542	0.778633	0.71635	7.44279	0.742467	0.693233	8.27496	0.703578	0.666639	10.121
genomatix	V$MARE.02	Nfe2	0.598189	0.573851	6.44537	0.605877	0.577527	6.30588	0.581168	0.56364	8.69821	0.574741	0.563275	8.69821	0.549456	0.546681	8.7673
genomatix	V$HOXD8.01	Nanog	0.417943	0.507323	-0.961572	0.592729	0.608555	2.48562	0.570024	0.566919	5.41709	0.519013	0.534343	6.11711	0.496847	0.518687	9.54774
genomatix	V$ERG.01	Gabp	0.847467	0.781598	7.77646	0.882894	0.810985	7.12792	0.820956	0.758297	8.07841	0.759215	0.708246	8.54525	0.737903	0.689465	8.6024
genomatix	V$ATOH1.01	Tcf12	0.676593	0.636486	6.83837	0.692475	0.645219	6.82618	0.658341	0.623523	6.84042	0.641686	0.612585	8.03893	0.582046	0.568159	7.91502
genomatix	V$TCFAP2A.01	Ap2gamma	0.778791	0.719229	8.50963	0.86507	0.796869	8.22696	0.660567	0.627789	8.64669	0.636161	0.608316	9.26441	0.627422	0.59927	9.55292
genomatix	V$ELK1.02	Gabp	0.865781	0.804169	9.33099	0.907842	0.845519	9.24947	0.802609	0.744181	9.67151	0.73834	0.690947	9.99018	0.718372	0.673891	10.1452
genomatix	V$AP1.01	FOSL1	0.883953	0.87712	10.8094	0.901547	0.896134	10.8094	0.88808	0.880549	11.7212	0.880036	0.87694	11.5929	0.859092	0.858896	11.7212
genomatix	V$AP1.01	FOSL2	0.87736	0.840928	10.5668	0.899425	0.860074	10.1885	0.874523	0.836649	10.5668	0.868931	0.835986	10.5668	0.847521	0.818264	10.5668
genomatix	V$IRF1.01	IRF4	0.658121	0.624423	8.16266	0.755366	0.682502	6.75284	0.724331	0.666586	6.80319	0.699531	0.649089	7.98119	0.68307	0.634143	7.98119
genomatix	V$ETV6.01	PU1	0.784547	0.719808	5.42182	0.775319	0.712025	5.52218	0.793031	0.724332	5.51744	0.745694	0.689606	5.67911	0.70041	0.655673	6.17621
genomatix	V$SPI1_PU1.02	PU1	0.870508	0.796345	9.99235	0.862021	0.78928	10.285	0.861059	0.789598	10.0084	0.848041	0.781045	10.0084	0.806289	0.749434	10.6227
genomatix	V$TCFE2A.01	Tcf12	0.678573	0.654919	7.67271	0.727538	0.684038	7.54928	0.697811	0.666734	8.13345	0.659139	0.636655	8.23223	0.618999	0.600196	8.76389
genomatix	V$IRF4.02	IRF4	0.57968	0.557473	-1.61471	0.624615	0.590097	-3.5813	0.582843	0.564642	-2.5279	0.58059	0.557351	-3.77454	0.584072	0.560632	-3.03914
genomatix	V$MEF2.05	MEF2A	0.610204	0.59093	11.5421	0.771819	0.696771	4.80192	0.718162	0.672947	7.41555	0.672011	0.656024	7.57376	0.657532	0.646153	7.57706
genomatix	V$COUP.01	Tr4	0.591036	0.591574	10.9744	0.671966	0.615042	8.354	0.588522	0.590817	12.1438	0.593481	0.597881	10.5324	0.615957	0.608224	11.0933
genomatix	V$TR2.01	HNF4A	0.535858	0.527095	3.98821	0.614017	0.58353	3.76774	0.520502	0.516538	6.56006	0.527472	0.522289	6.56765	0.51854	0.514314	6.56765
genomatix	V$PEA3.01	ELF1	0.645713	0.612699	9.12556	0.699964	0.654748	9.12556	0.720511	0.670747	9.12155	0.6905	0.644868	9.43276	0.623459	0.596539	9.43276
genomatix	V$FOXP1.02	FOXA1	0.57131	0.584632	7.15454	0.669761	0.642063	7.15454	0.54445	0.574463	7.15454	0.566187	0.590946	7.15454	0.535461	0.563966	7.15454
genomatix	V$TR2.01	HNF4G	0.543084	0.538859	4.34144	0.614427	0.58969	3.54383	0.529896	0.527807	3.53319	0.526904	0.522816	4.98494	0.515403	0.514973	6.2737
genomatix	V$HNF4.03	Tr4	0.561688	0.558274	9.24081	0.619267	0.585418	7.94185	0.53859	0.557013	11.9611	0.554058	0.562311	9.73897	0.575202	0.575933	9.25383
genomatix	V$MYOD.01	Tcf12	0.625039	0.591148	8.49194	0.714525	0.663528	7.58271	0.622102	0.585545	9.23942	0.60109	0.578084	9.79582	0.550959	0.542806	10.2984
genomatix	V$HFH3.01	FOXA2	0.690481	0.665071	6.95778	0.798929	0.751778	6.95675	0.790075	0.730356	6.95634	0.762564	0.705361	8.07932	0.703408	0.649518	8.1949
genomatix	V$SP4.02	SP2	0.656101	0.622559	8.36971	0.821649	0.752072	6.93769	0.590822	0.575084	9.10804	0.590579	0.575758	9.21855	0.580773	0.56835	8.48637
genomatix	V$SP4.02	SP1	0.526488	0.522389	8.75461	0.576321	0.550499	6.24326	0.495777	0.513737	9.18898	0.446032	0.506869	10.0521	0.446292	0.504655	9.85107
genomatix	V$NGFIC.01	Egr1	0.81526	0.740741	6.15866	0.920452	0.842257	4.53671	0.796261	0.730413	7.59239	0.781149	0.720887	7.59239	0.748137	0.697917	8.19242
genomatix	V$CTCF.05	CTCF	0.926859	0.85044	9.34685	0.925367	0.846394	9.84736	0.907796	0.831112	10.0983	0.905131	0.833708	10.0983	0.891816	0.822132	10.6081
genomatix	V$HNF3B.01	FOXA2	0.663105	0.623715	9.66616	0.76742	0.698431	7.97736	0.732711	0.676033	8.97724	0.722485	0.677585	9.77087	0.670442	0.637716	9.77813
genomatix	V$SPI1_PU1.01	ETS1	0.436517	0.501441	-2.65751	0.448288	0.500058	21.4288	0.634343	0.601415	5.29299	0.604391	0.591588	5.98478	0.576005	0.571279	6.50599
genomatix	V$TCF12.01	Tcf12	0.714102	0.673452	10.0179	0.734063	0.690602	9.53065	0.711641	0.674634	9.65369	0.693855	0.653096	10.1675	0.631158	0.607319	10.5668
genomatix	V$DEC2.01	HEY1	0.516306	0.524404	9.55832	0.611016	0.582282	6.08179	0.495387	0.516891	10.3022	0.493399	0.516217	10.5935	0.467339	0.50569	10.5935
genomatix	V$YY1.01	Yy1	0.696695	0.645014	8.4476	0.759046	0.683697	7.02999	0.653446	0.617804	9.31285	0.634207	0.608018	9.30508	0.60285	0.58861	9.9974
genomatix	V$TR2_TR4.01	HNF4G	0.644007	0.613725	6.90205	0.683949	0.631589	5.24934	0.625705	0.598217	6.92843	0.621878	0.589483	6.90205	0.619446	0.588948	7.38962
genomatix	V$SRF.05	Srf	0.680553	0.683592	9.46653	0.69359	0.68717	9.37954	0.686672	0.684985	10.0897	0.649159	0.676537	10.0593	0.655801	0.675057	10.0584
genomatix	V$USF1.01	Max	0.54544	0.542874	5.68884	0.690903	0.634716	5.49596	0.577985	0.559963	8.14815	0.599778	0.574243	7.52283	0.566852	0.552858	8.227
genomatix	V$CTCF.01	CTCF	0.617664	0.580825	4.93969	0.649914	0.608964	1.93138	0.613463	0.583865	4.06982	0.57409	0.595022	8.08502	0.543029	0.576895	8.45787
genomatix	V$ETV3.01	ETS1	0.749506	0.694575	6.93796	0.800199	0.72835	6.25629	0.711171	0.661032	7.15739	0.634831	0.612814	9.11429	0.624142	0.605608	9.07016
genomatix	V$TR2_TR4.01	HNF4A	0.61898	0.589719	6.41428	0.659235	0.614285	5.39514	0.605597	0.575303	6.41706	0.598841	0.571878	6.49733	0.595669	0.568504	6.41927
genomatix	V$HES1.01	HEY1	0.627685	0.5973	9.05883	0.824232	0.747128	6.96919	0.524237	0.521212	9.98489	0.488041	0.520558	10.6219	0.46339	0.508485	10.8329
genomatix	V$ZNF263.01	Znf263	0.685119	0.638658	13.8626	0.84399	0.761929	10.5196	0.651187	0.618824	13.1767	0.601435	0.611792	15.604	0.522416	0.573747	16.2205
genomatix	V$ELF3.01	ELF1	0.722365	0.665114	8.03867	0.760646	0.698957	7.50095	0.769228	0.702865	7.49224	0.718222	0.662962	7.96438	0.676543	0.630625	8.40344
genomatix	V$ATF.01	Cjun	0.60895	0.578906	5.22318	0.600388	0.568216	4.25328	0.577429	0.554871	6.06572	0.541651	0.53436	7.48309	0.48783	0.512977	11.3669
genomatix	V$ATF6.01	Cmyc	0.58861	0.563858	8.71836	0.73944	0.679494	7.53525	0.557344	0.541951	8.60488	0.498877	0.515997	11.1887	0.482086	0.510864	11.5251
genomatix	V$BACH2.01	Nfe2	0.802725	0.761123	9.01198	0.820498	0.765219	8.82558	0.794004	0.751823	8.9262	0.775742	0.739059	9.21389	0.746831	0.716265	9.21389
genomatix	V$HOXA3.01	Nanog	0.524497	0.536616	8.1595	0.63986	0.593605	4.30883	0.544794	0.55404	7.55909	0.51727	0.549242	7.27281	0.510414	0.538889	7.5199
genomatix	V$ELF2.01	Gabp	0.721346	0.669955	9.32324	0.782038	0.719347	8.99711	0.738201	0.682856	9.57128	0.697948	0.653482	9.57128	0.640395	0.606395	9.89968
genomatix	V$SPIB.01	Gabp	0.558477	0.547791	8.43408	0.589737	0.567819	5.77443	0.659489	0.616429	5.75167	0.619678	0.590578	5.74501	0.58788	0.567375	5.70407
genomatix	V$SPI1.05	ELF1	0.601146	0.570172	7.31923	0.659155	0.616538	4.70861	0.702721	0.647525	4.72042	0.672637	0.627833	5.33519	0.628361	0.594891	6.04364
genomatix	V$BHLHB2.01	HEY1	0.527391	0.523393	4.49088	0.639083	0.598084	2.97146	0.527707	0.526863	6.15392	0.526799	0.527457	4.6951	0.504086	0.512747	7.33514
genomatix	V$FOXL1.01	FOXA1	0.672563	0.625362	7.73088	0.789593	0.716544	6.02014	0.779866	0.710431	7.48368	0.7639	0.703925	7.62898	0.715854	0.666011	8.30284
genomatix	V$FOXL1.01	FOXA2	0.654256	0.611298	7.40329	0.772102	0.703124	5.33476	0.772838	0.702386	7.25624	0.746405	0.690261	7.42717	0.703907	0.654595	7.68402
genomatix	V$GATA1.04	Gata2	0.793432	0.744296	8.03396	0.84498	0.794501	7.76036	0.804131	0.752914	8.03396	0.750472	0.709624	8.07784	0.645309	0.622198	8.07784
genomatix	V$GATA1.04	Gata1	0.681137	0.637552	7.48599	0.568294	0.587737	8.06873	0.572888	0.60999	7.76036	0.520109	0.57764	7.57067	0.502752	0.554477	8.07784
genomatix	V$ATF1.01	ATF3	0.698088	0.651978	2.64064	0.687055	0.638103	2.93733	0.695436	0.645953	2.93762	0.680526	0.635612	2.94708	0.588873	0.574281	6.3632
genomatix	V$EVI1.03	BCL11A	0.467135	0.502409	-3.54514	0.59565	0.579419	-0.582128	0.522886	0.523576	0.696956	0.525599	0.524436	4.09061	0.511821	0.516865	7.05641
genomatix	V$NEUROG.01	Tcf12	0.634893	0.60158	8.12417	0.664503	0.622512	7.65453	0.591321	0.57194	8.21959	0.574704	0.563703	8.89618	0.533461	0.534974	8.89618
genomatix	V$SPIC.01	ELF1	0.645053	0.606746	7.3074	0.69106	0.640329	7.31891	0.712073	0.655092	6.87192	0.685382	0.638091	7.01623	0.634098	0.600104	7.38246
genomatix	V$CETS1P54.01	ELF1	0.760206	0.697804	9.6339	0.802808	0.718365	9.06899	0.732035	0.681408	9.59258	0.682695	0.650333	9.59258	0.668354	0.636594	9.6339
genomatix	V$HOXB4.01	Nanog	0.481529	0.514141	1.27715	0.631266	0.62564	2.45262	0.543845	0.542929	7.94716	0.513694	0.536869	8.00802	0.510019	0.530303	8.24576
genomatix	V$JUNDM2.02	Cjun	0.811376	0.775125	7.95557	0.84926	0.794385	7.84718	0.813197	0.769003	8.21048	0.802743	0.762323	8.41816	0.773972	0.742195	8.93468
genomatix	V$LXRE.02	RXRA	0.695272	0.645401	5.17813	0.724556	0.665869	4.91127	0.645728	0.611622	5.81967	0.665735	0.625669	5.81967	0.657047	0.617893	5.81967
genomatix	V$ETS2.01	ELF1	0.589485	0.565161	8.2649	0.617929	0.58745	8.02865	0.648479	0.608832	7.43829	0.620149	0.590116	8.03896	0.580227	0.561193	8.79596
genomatix	V$E2F.02	E2F1	0.625558	0.60121	7.7402	0.823381	0.752149	6.15523	0.444364	0.5	-0.453754	0.373349	0.5	-0.453754	0.393343	0.5	-0.453754
genomatix	V$HNF4A.01	Tr4	0.503989	0.543643	12.6717	0.580127	0.556635	6.13959	0.538562	0.550959	12.2077	0.54033	0.556509	10.9518	0.575684	0.561554	7.22993
genomatix	V$E2F.02	E2F6	0.621788	0.586445	6.70781	0.781865	0.719426	6.15523	0.461282	0.503944	11.2845	0.356929	0.5	-5.09761	0.376272	0.5	-5.09761
genomatix	V$E2F.02	E2F4	0.627911	0.600567	6.70781	0.758579	0.704033	6.15523	0.474361	0.520701	11.2845	0.34685	0.5	-8.40184	0.391981	0.5	-8.40184
genomatix	V$TAL1_E2A.01	Tcf12	0.694651	0.659949	9.63034	0.724309	0.681218	9.45722	0.694019	0.659949	9.63627	0.66623	0.631726	10.1905	0.616652	0.594254	10.2685
genomatix	V$MYCMAX.01	Cmyc	0.637422	0.604366	4.6026	0.716945	0.657334	3.26273	0.619884	0.596167	4.86889	0.606038	0.587114	5.05068	0.560225	0.555847	6.28608
genomatix	V$TAL1BETAE47.01	Tcf12	0.605438	0.582439	5.84311	0.61589	0.586728	5.10757	0.599033	0.575214	5.94945	0.583124	0.568361	5.89722	0.551918	0.543616	6.5979
genomatix	V$FHXA.01	FOXA2	0.690456	0.671183	8.44358	0.799636	0.747133	7.95429	0.795125	0.739313	7.66987	0.769749	0.717843	8.3062	0.712968	0.665686	8.3526
genomatix	V$FHXA.01	FOXA1	0.693417	0.673063	8.44931	0.804253	0.750971	7.99595	0.790482	0.736236	8.12353	0.772215	0.719343	8.37553	0.717252	0.669264	8.44964
genomatix	V$HOXA5.01	Nanog	0.537791	0.541667	4.12309	0.651021	0.629179	4.06805	0.566811	0.558586	4.10847	0.535588	0.540404	8.97968	0.529224	0.535606	7.76615
genomatix	V$XFD3.01	FOXA1	0.683381	0.637199	8.77803	0.781994	0.710571	7.88942	0.714588	0.659067	8.45212	0.703517	0.656388	8.77803	0.670597	0.63072	8.77803
genomatix	V$HPF1.01	HNF4A	0.712207	0.655565	5.101	0.745985	0.679425	4.93603	0.67396	0.628393	5.19537	0.670971	0.627166	5.18534	0.676355	0.629952	5.27864
genomatix	V$EVI1.02	BCL11A	0.468786	0.501205	-1.56506	0.581931	0.56453	4.54021	0.4964	0.506109	2.34729	0.523932	0.524522	5.96604	0.510994	0.517983	6.94001
genomatix	V$HPF1.01	HNF4G	0.774373	0.702852	5.87229	0.799938	0.72229	4.46069	0.74287	0.683601	5.87167	0.733884	0.671123	5.8676	0.724831	0.667201	5.80708
genomatix	V$ETV1.02	ETS1	0.633864	0.614518	8.92061	0.686544	0.660589	8.77858	0.68535	0.650943	8.74628	0.651559	0.628538	8.92061	0.591447	0.580058	9.54139
genomatix	V$SRF.04	Srf	0.654124	0.658422	10.1358	0.664375	0.666058	9.29274	0.665515	0.667392	9.24016	0.616331	0.653196	10.6836	0.619439	0.653196	11.2172
genomatix	V$AP2.01	Ap2alpha	0.738342	0.678726	8.71487	0.837508	0.76622	8.34689	0.653199	0.614237	8.92448	0.613662	0.594654	10.599	0.598222	0.583439	10.608
genomatix	V$ERG.01	ETS1	0.757634	0.699161	7.13494	0.806797	0.733524	7.13129	0.739227	0.690514	7.46083	0.676087	0.645833	8.60224	0.657611	0.638496	8.64549
genomatix	V$FXRE.01	RXRA	0.595812	0.568144	6.39501	0.640819	0.601331	5.97198	0.561586	0.550585	7.34353	0.545561	0.544983	8.78076	0.536204	0.533612	7.35806
genomatix	V$CREB.02	ATF3	0.709903	0.657374	6.03868	0.764412	0.696288	5.97309	0.645055	0.607104	6.7925	0.612876	0.58705	7.40193	0.52374	0.540198	10.5324
genomatix	V$FREAC7.01	FOXA1	0.648639	0.640944	7.16943	0.771106	0.728961	6.7776	0.746603	0.696517	7.57446	0.707575	0.666366	7.67265	0.650038	0.620715	7.67265
genomatix	V$FREAC7.01	FOXA2	0.639935	0.635129	7.16943	0.759855	0.719597	6.7776	0.743478	0.690455	7.57643	0.697816	0.662064	7.66436	0.638381	0.609617	7.67265
genomatix	V$ATF.02	Cjun	0.593967	0.575487	6.48565	0.615217	0.581156	5.40073	0.571086	0.55986	7.42996	0.563158	0.555953	7.45077	0.507913	0.526878	8.46022
genomatix	V$HEN1.02	Tcf12	0.652277	0.609952	3.75227	0.718825	0.666911	2.41339	0.628062	0.593073	3.89924	0.600759	0.5767	5.80518	0.558498	0.547971	6.59213
genomatix	V$ETV6.01	ETS1	0.736344	0.683176	6.69978	0.786824	0.720614	5.69355	0.725715	0.676494	6.72505	0.661082	0.629586	7.43107	0.633176	0.610194	8.03734
genomatix	V$ELF4.01	ELF1	0.815308	0.742282	6.94071	0.847611	0.772417	6.32193	0.805863	0.733823	6.91792	0.755518	0.692709	7.39839	0.723715	0.668898	7.65699
genomatix	V$GATA1.03	Gata1	0.693269	0.643504	6.22712	0.57882	0.584832	8.69377	0.623964	0.617365	7.47375	0.550991	0.570135	8.74472	0.529794	0.559524	10.0948
genomatix	V$GATA1.03	Gata2	0.807916	0.731394	9.36384	0.864684	0.788463	8.32384	0.799131	0.729501	8.9484	0.751452	0.69189	9.46394	0.651598	0.612484	9.96958
genomatix	V$GABPB1.01	ETS1	0.705583	0.65684	8.42031	0.804952	0.724004	6.55715	0.664568	0.62631	8.71853	0.626433	0.602332	9.27493	0.600929	0.585168	10.7552
genomatix	V$OCT1.01	POU2F2	0.486203	0.555142	8.86701	0.497784	0.561787	8.0293	0.579106	0.578901	6.08797	0.528332	0.596631	6.0412	0.522774	0.593262	6.0873
genomatix	V$HIVEP1.01	NFKB	0.842466	0.786822	9.08428	0.880738	0.807982	8.74575	0.822891	0.763243	9.35409	0.791917	0.739664	9.08428	0.772556	0.721576	10.1873
genomatix	V$EHF.01	Gabp	0.852341	0.789057	6.85999	0.88861	0.816989	6.53158	0.806972	0.747461	8.17913	0.750297	0.70482	8.22875	0.725995	0.686039	8.36519
genomatix	V$NFKAPPAB65.02	NFKB	0.896053	0.82332	9.93786	0.925532	0.848897	9.61012	0.883346	0.814599	10.2192	0.852976	0.791021	10.2063	0.831845	0.764212	10.9137
genomatix	V$NRF2.01	ELF1	0.797022	0.723229	9.63296	0.852747	0.765642	8.43267	0.738416	0.685881	9.63296	0.693782	0.655949	9.63296	0.662233	0.628691	9.63296
genomatix	V$USF1.02	Cmyc	0.613522	0.580632	3.0746	0.72495	0.664498	1.48963	0.613505	0.587823	4.90763	0.584319	0.572031	5.0984	0.537556	0.538262	5.0984
genomatix	V$CJUN_ATF2.01	ATF3	0.526315	0.535612	7.95791	0.560101	0.554733	7.95791	0.593828	0.57527	7.95791	0.548	0.547932	8.34102	0.526012	0.531745	8.32559
genomatix	V$ZNF274.01	ZNF274	0.822289	0.79798	47.3457	0.956325	0.947736	4.39189	0.930288	0.94697	4.13177	0.92715	0.94697	13.5093	0.922253	0.94697	13.521
genomatix	V$GABP.01	ELF1	0.757612	0.69281	8.72893	0.845257	0.76898	8.04089	0.708656	0.650316	9.2703	0.663193	0.622116	10.0905	0.628248	0.598221	10.0905
genomatix	V$HNF3.01	FOXA2	0.74037	0.689711	10.0202	0.809615	0.736866	9.30647	0.765103	0.708595	9.96849	0.745487	0.699961	9.96849	0.686279	0.653528	10.2115
genomatix	V$HNF3.01	FOXA1	0.734137	0.683314	9.96849	0.807491	0.738421	9.0059	0.759428	0.702531	9.96849	0.741561	0.695096	9.96849	0.680454	0.654612	10.2115
genomatix	V$CMYC.01	Cmyc	0.700347	0.658112	8.10237	0.786129	0.723321	5.55301	0.643889	0.612172	9.17526	0.593049	0.592896	9.49869	0.544051	0.554873	10.3704
genomatix	V$HNF4A.01	HNF4A	0.735726	0.675758	10.7765	0.79702	0.715841	7.44504	0.74133	0.680563	9.83785	0.744774	0.683963	9.82427	0.74473	0.680512	9.64706
genomatix	V$USF.02	Cmyc	0.643927	0.613188	7.72406	0.728025	0.667539	7.04954	0.621103	0.593844	9.10239	0.593053	0.578471	9.10239	0.538465	0.544232	9.79164
genomatix	V$SPDEF.01	ETS1	0.688936	0.639544	6.16794	0.753253	0.687517	6.12071	0.671283	0.62749	6.74039	0.606693	0.584382	7.63225	0.609888	0.586609	7.63787
genomatix	V$ETV5.01	ETS1	0.755445	0.702699	7.01752	0.80813	0.735224	5.83154	0.724755	0.677935	6.75629	0.668001	0.64033	8.46267	0.64913	0.625917	8.61979
genomatix	V$NRSF.01	Nrsf	0.836647	0.766604	2.11567	0.852443	0.772389	2.14049	0.833178	0.767252	2.14638	0.820991	0.766077	3.3458	0.811808	0.759435	3.45035
genomatix	V$E2F4_DP1.01	E2F6	0.632669	0.606328	4.0097	0.81742	0.74542	1.69621	0.454943	0.500103	-5.53679	0.365082	0.5	-13.6403	0.378863	0.5	-13.6403
genomatix	V$PAX5.03	Pax5	0.536206	0.530114	4.57965	0.609724	0.589069	4.81856	0.534482	0.530633	6.51718	0.504108	0.511838	7.26046	0.504744	0.513811	7.26755
genomatix	V$ETV5.01	PU1	0.705231	0.664365	4.27434	0.669689	0.63502	4.36735	0.69568	0.654403	4.2728	0.641942	0.616065	4.70126	0.612894	0.593543	4.53311
genomatix	V$SP2.01	SP2	0.695147	0.643434	7.20171	0.846928	0.757933	6.05725	0.641531	0.616835	8.53499	0.631386	0.615488	8.59252	0.631187	0.612121	10.0896
genomatix	V$CTCF.03	CTCFL	0.857662	0.777819	8.66786	0.891951	0.80698	8.44411	0.794175	0.72579	10.4271	0.775348	0.72106	10.443	0.757315	0.705875	11.0065
genomatix	V$ELK1.01	Gabp	0.786932	0.720176	9.04991	0.867804	0.788643	7.9064	0.698238	0.651198	9.61571	0.656603	0.624569	10.5199	0.637669	0.609966	10.4637
genomatix	V$HNF4A.01	HNF4G	0.802575	0.728699	10.7748	0.848946	0.756563	7.44403	0.802222	0.726916	10.523	0.805102	0.731194	10.394	0.794011	0.724064	10.5233
genomatix	V$SIP1.01	ZEB1	0.734095	0.686502	8.81555	0.785085	0.720361	8.85175	0.73384	0.691161	9.51684	0.66593	0.641374	10.3366	0.559494	0.553647	11.2956
genomatix	V$TCFAP2C.02	Ap2alpha	0.679031	0.637256	11.6001	0.806236	0.729922	9.36492	0.66437	0.620975	10.432	0.615211	0.593886	11.4387	0.617264	0.595966	11.2024
genomatix	V$TIEG.01	SP1	0.524086	0.517291	2.0718	0.559066	0.550568	-1.09813	0.538567	0.538161	5.25044	0.486867	0.522892	5.25044	0.493197	0.523897	5.25044
genomatix	V$PNR.01	Tr4	0.535812	0.582745	9.03326	0.535866	0.583896	9.00005	0.62509	0.607719	5.21658	0.630325	0.622351	4.77169	0.612781	0.605954	7.38194
genomatix	V$KAISO.01	ZBTB33	0.489377	0.50608	-5.40688	0.53286	0.537066	4.73229	0.503092	0.512403	5.68826	0.498924	0.510944	7.72084	0.470041	0.502675	14.5916
genomatix	V$MARE_ARE.01	Nfe2	0.807158	0.761123	6.74749	0.821664	0.768257	5.99078	0.804152	0.757476	6.72125	0.797874	0.754194	6.88599	0.789914	0.743071	6.98871
genomatix	V$CAR_RXR.01	RXRA	0.567293	0.552174	7.12033	0.657566	0.614035	5.47101	0.582453	0.566054	5.72235	0.587903	0.566304	5.72125	0.586944	0.566973	6.0802
genomatix	V$PBX1_MEIS1.01	Pbx3	0.738565	0.68784	0.870744	0.727977	0.68486	0.870744	0.711843	0.665093	0.870744	0.708442	0.664378	0.277268	0.695083	0.661803	1.32189
genomatix	V$ELK3.01	ETS1	0.764923	0.70414	7.53374	0.82292	0.746927	7.15834	0.718805	0.671515	8.30171	0.663665	0.630765	8.35723	0.643928	0.614518	9.38118
genomatix	V$ELF2.01	PU1	0.75149	0.689407	8.54722	0.73259	0.67409	8.54722	0.76499	0.70175	8.54722	0.743614	0.685121	8.54722	0.680142	0.632893	8.56931
genomatix	V$XBP1.01	ATF3	0.698964	0.668076	7.01168	0.735208	0.680166	6.22343	0.687568	0.654137	6.59344	0.660902	0.63705	7.0162	0.534572	0.546673	8.45976
genomatix	V$AP1.03	FOSL2	0.783719	0.734117	8.72512	0.847391	0.777502	8.72512	0.817084	0.753225	8.72512	0.80198	0.741772	8.72512	0.783969	0.725799	9.62336
genomatix	V$AP1.03	FOSL1	0.814877	0.765247	8.72512	0.869697	0.806515	9.0142	0.846794	0.788344	9.62336	0.836281	0.785096	9.62336	0.809573	0.761278	9.93629
genomatix	V$ELF5.01	ETS1	0.649492	0.615828	7.49473	0.679884	0.640456	7.49473	0.700633	0.652778	7.4926	0.65697	0.624738	7.67016	0.598305	0.584513	8.80176
genomatix	V$HOXA6.01	Nanog	0.527397	0.544697	5.09981	0.640774	0.620437	2.61195	0.60516	0.59596	4.53464	0.563284	0.571465	4.87053	0.547189	0.556566	4.99292
genomatix	V$TCFE2A.02	Tcf12	0.613898	0.592701	7.75667	0.633798	0.602504	7.51899	0.611434	0.58676	8.0727	0.585197	0.568733	8.26664	0.554765	0.546519	8.41
genomatix	V$MAX.01	Cmyc	0.621091	0.591606	5.1764	0.701865	0.645602	4.36958	0.626546	0.598601	6.78086	0.606077	0.585175	6.57354	0.546523	0.547477	7.45143
genomatix	V$IRF4.01	IRF4	0.563029	0.551033	9.32309	0.665045	0.619872	8.33795	0.655353	0.618591	9.31678	0.634967	0.605589	9.39318	0.619482	0.592953	9.31678
genomatix	V$ETS2.01	PU1	0.682278	0.636663	7.82321	0.673876	0.630311	7.82321	0.686518	0.641485	7.81024	0.653983	0.619756	8.51743	0.609048	0.587372	8.51743
genomatix	V$TCFAP2A.01	Ap2alpha	0.788224	0.725036	8.64468	0.868126	0.799421	8.22696	0.675399	0.634949	8.64559	0.647632	0.616453	9.2811	0.639028	0.606503	9.23136
genomatix	V$E2F2.01	E2F4	0.659659	0.638137	7.8883	0.840993	0.813246	6.22318	0.528042	0.525677	9.54387	0.401	0.50005	16.2814	0.421987	0.500547	13.7583
genomatix	V$HFH8.01	FOXA1	0.683727	0.658439	7.34647	0.800519	0.75016	6.39547	0.7706	0.717867	7.34802	0.738925	0.6969	8.10067	0.684285	0.651741	8.03908
genomatix	V$HFH8.01	FOXA2	0.678596	0.65647	7.1171	0.793724	0.745027	6.18462	0.772073	0.719039	7.47301	0.731804	0.692168	7.74982	0.677886	0.646382	7.75507
genomatix	V$GATA1.06	Gata1	0.631337	0.635611	7.11166	0.567159	0.595807	8.3604	0.650921	0.628364	7.32582	0.569224	0.587604	8.06555	0.53745	0.575699	9.45699
genomatix	V$CTCF.02	CTCF	0.683826	0.632115	-4.07158	0.705883	0.645901	-5.19547	0.664207	0.61552	-3.6576	0.625157	0.602035	-1.33411	0.589294	0.578725	-0.376784
genomatix	V$GATA1.06	Gata2	0.828959	0.759789	7.9074	0.870375	0.801389	7.68219	0.798048	0.73508	7.92584	0.75354	0.697718	8.06555	0.669604	0.626631	8.06555
genomatix	V$ELF1.01	ELF1	0.860143	0.781445	9.68276	0.906516	0.825757	8.732	0.802321	0.729367	9.92516	0.764208	0.696089	10.2392	0.715362	0.659565	10.7871
genomatix	V$PDEF.01	Gabp	0.647901	0.631566	7.90725	0.731809	0.697141	7.76199	0.642601	0.616964	8.29251	0.601115	0.587759	8.82564	0.570345	0.563609	8.82564
genomatix	V$MEF2.07	MEF2A	0.606561	0.593694	9.93116	0.768557	0.698678	5.05673	0.69639	0.651286	6.84699	0.641187	0.624662	7.37054	0.63047	0.620205	7.65514
genomatix	V$MEF2.07	MEF2C	0.664402	0.625924	9.9317	0.803019	0.727614	5.25314	0.752963	0.695407	7.21672	0.69219	0.657065	8.1309	0.682886	0.654146	7.76477
genomatix	V$NBRE.01	NR4A1	0.512245	0.557143	5.80651	0.792782	0.743104	9.81623	0.533878	0.571429	10.4368	0.445306	0.514286	6.57779	0.54898	0.6	11.0733
genomatix	V$MEF2.05	MEF2C	0.672941	0.641105	7.54315	0.80932	0.728833	5.32459	0.772387	0.721876	7.51475	0.726789	0.694239	7.54476	0.710443	0.682951	7.84968
genomatix	V$NMYC.02	Cmyc	0.676948	0.639007	8.88855	0.770841	0.696063	6.19935	0.623636	0.59691	9.35847	0.5719	0.584654	10.1201	0.526761	0.552345	10.9236
genomatix	V$HOXA2.01	Nanog	0.559619	0.561111	5.5533	0.661409	0.632077	4.40356	0.605194	0.59798	6.3097	0.570601	0.574242	6.21325	0.563001	0.571212	5.82118
genomatix	V$HFH2.01	FOXA2	0.556759	0.54417	9.8218	0.691069	0.640783	6.85467	0.660773	0.619382	9.32628	0.625645	0.605542	9.32974	0.594074	0.58142	9.71483
genomatix	V$E2F.03	E2F1	0.776168	0.71254	8.55314	0.946381	0.884038	7.30487	0.514888	0.517188	9.35351	0.449769	0.5	0.95492	0.468213	0.50024	16.8945
genomatix	V$USF.04	Max	0.664346	0.626893	8.45407	0.737656	0.672081	7.23168	0.641683	0.606329	8.44509	0.626131	0.599881	8.73904	0.571978	0.560196	9.69435
genomatix	V$HFH2.01	FOXA1	0.558608	0.546608	9.81855	0.698275	0.647468	6.98898	0.658686	0.617653	9.35014	0.628519	0.607129	10.1124	0.595916	0.582117	9.59301
genomatix	V$VDR_RXR.05	RXRA	0.548505	0.539548	7.54929	0.620976	0.589103	5.85961	0.548197	0.537458	7.04245	0.572362	0.559197	6.73759	0.560179	0.549415	6.78829
genomatix	V$E2F.03	E2F6	0.682438	0.6428	7.97914	0.861007	0.785518	7.00103	0.497892	0.502157	10.2056	0.408816	0.5	-5.41081	0.418849	0.500162	16.429
genomatix	V$MEL1.03	BCL11A	0.497405	0.511788	6.64604	0.511028	0.524035	5.54501	0.494143	0.51239	6.56635	0.518946	0.519446	7.35591	0.485249	0.500258	5.63822
genomatix	V$SCX.01	Tcf12	0.568285	0.558504	7.35875	0.638837	0.608751	6.71278	0.58036	0.561947	7.40466	0.54076	0.535885	7.40466	0.524244	0.522686	7.93517
genomatix	V$HOXD1.01	Nanog	0.513125	0.522222	7.11876	0.642073	0.613616	2.34987	0.539708	0.539141	7.13885	0.520899	0.539141	7.29121	0.529775	0.541667	7.6487
genomatix	V$TCFAP2A.02	Ap2gamma	0.736235	0.675456	11.2521	0.825315	0.745573	9.49919	0.668449	0.624706	11.4273	0.620794	0.603611	11.7653	0.630975	0.612373	11.8278
genomatix	V$MEF2.03	MEF2A	0.618292	0.609262	8.13492	0.768161	0.693342	3.46238	0.707698	0.664486	6.41614	0.672727	0.657096	6.4199	0.660392	0.648804	6.52513
genomatix	V$HOXC4.01	Nanog	0.471784	0.513889	3.12229	0.627433	0.629675	3.12171	0.560679	0.565909	3.61917	0.51329	0.529798	3.60462	0.509104	0.52904	3.61089
genomatix	V$MEF2.03	MEF2C	0.68462	0.653756	8.05983	0.807606	0.728499	3.69475	0.768532	0.716037	6.10291	0.729491	0.700272	6.09666	0.721837	0.689763	5.98223
genomatix	V$HOXB8.01	Nanog	0.488421	0.507828	7.43036	0.647941	0.627416	4.70346	0.60522	0.591162	5.62015	0.547381	0.554798	7.43887	0.527195	0.545202	7.50708
genomatix	V$USF.02	Max	0.693722	0.646912	7.87617	0.764127	0.691395	7.1843	0.668329	0.627827	9.10239	0.637788	0.611464	9.10239	0.571898	0.565677	9.79164
genomatix	V$ELK1.03	ETS1	0.75499	0.706499	9.70401	0.813796	0.745777	9.70143	0.735558	0.686059	10.2661	0.682962	0.655529	10.7194	0.651657	0.637448	11.5461
genomatix	V$CTCF.04	CTCFL	0.915226	0.843913	10.3907	0.95155	0.882074	9.68701	0.889204	0.814787	11.805	0.888133	0.823625	11.5822	0.864847	0.800846	11.8172
genomatix	V$SPI1_PU1.01	PU1	0.750332	0.689685	9.67267	0.788946	0.717207	9.02772	0.812558	0.737885	9.02339	0.813624	0.744573	9.05437	0.787361	0.720443	9.06139
genomatix	V$ELF4.01	ETS1	0.729228	0.677411	6.86538	0.765857	0.703996	6.33638	0.724621	0.67859	6.86351	0.658146	0.6288	7.87271	0.630893	0.613601	7.87252
genomatix	V$NANOG.01	Nanog	0.548714	0.563384	7.4684	0.629931	0.618085	7.41146	0.544365	0.560354	7.55841	0.520329	0.543939	7.53523	0.456874	0.501515	12.2601
genomatix	V$ETV6.01	ELF1	0.815853	0.742063	6.50271	0.854487	0.773973	5.99074	0.791963	0.721934	6.75486	0.73562	0.679256	7.21113	0.701181	0.651426	7.30742
genomatix	V$ETS1.01	PU1	0.73878	0.678116	8.96735	0.715156	0.658904	8.02488	0.758176	0.69288	8.02488	0.719978	0.669068	9.16086	0.672981	0.634877	9.16086
genomatix	V$AP1.02	Cjun	0.805714	0.767572	9.47165	0.83847	0.778136	9.4303	0.800439	0.755921	9.9936	0.79123	0.750515	9.62411	0.762009	0.730003	9.9936
genomatix	V$MEF2.06	MEF2A	0.586322	0.568141	8.96104	0.741368	0.67853	7.61233	0.659395	0.622969	8.06271	0.571313	0.567859	9.40429	0.559584	0.557762	8.90674
genomatix	V$MEF2.06	MEF2C	0.633834	0.603348	8.81893	0.772408	0.708188	7.65796	0.704279	0.65726	8.63435	0.620825	0.603153	8.75459	0.598505	0.581938	8.88035
genomatix	O$INR_DPE.01	TAF1	0.528009	0.520926	2.25266	0.657362	0.618054	-1.16655	0.473766	0.500061	15.4687	0.48049	0.500077	7.11866	0.46243	0.500215	15.3589
genomatix	V$SGN1.01	Tcf12	0.5872	0.567416	6.0239	0.650513	0.610666	5.8733	0.607272	0.57589	7.18451	0.587175	0.56242	7.30568	0.56231	0.54706	8.41258
genomatix	V$SRF.01	Srf	0.637515	0.66626	3.0503	0.630076	0.667084	3.93415	0.658644	0.671399	3.91926	0.619781	0.663473	3.92172	0.623487	0.665999	3.05653
genomatix	V$TIEG.01	SP2	0.538884	0.544444	5.25044	0.715464	0.696123	5.25044	0.559299	0.57037	5.25044	0.569082	0.572727	5.25044	0.572461	0.575758	5.25044
genomatix	V$FOXP1_ES.01	FOXA1	0.551053	0.586846	8.72017	0.657455	0.666159	9.50592	0.568975	0.586655	9.50592	0.493135	0.5354	8.72017	0.469486	0.516566	8.72017
genomatix	V$FOXP1_ES.01	FOXA2	0.547648	0.583425	8.72017	0.648488	0.656387	9.50592	0.566433	0.582487	9.50592	0.492997	0.534405	8.72017	0.472409	0.514713	8.72017
genomatix	V$SPI1_PU1.02	ELF1	0.710526	0.650585	9.51787	0.782042	0.712695	8.22026	0.69953	0.643556	9.54424	0.664118	0.622335	9.79142	0.607692	0.581607	9.97839
genomatix	V$PDEF.01	PU1	0.537277	0.536473	5.97058	0.521297	0.536218	5.98352	0.580769	0.565226	7.33799	0.544578	0.54318	7.64199	0.514004	0.520816	7.64199
genomatix	V$ARP1.01	Tr4	0.580108	0.587538	10.2355	0.65598	0.6078	7.51916	0.582441	0.583754	10.1888	0.595556	0.590565	10.187	0.609579	0.592079	9.93729
genomatix	V$OLF1.01	EBF	0.68209	0.63462	7.63405	0.727275	0.661681	7.09445	0.627516	0.597637	8.37277	0.60921	0.591874	9.18193	0.595945	0.583485	9.37985
genomatix	V$CETS1P54.01	ETS1	0.726526	0.670073	9.11199	0.768977	0.690606	7.80984	0.709131	0.663653	9.84872	0.661745	0.639806	10.2404	0.645737	0.626572	10.3879
genomatix	V$GATA3.01	Gata1	0.628902	0.608954	8.14062	0.583744	0.576916	8.74187	0.624716	0.606366	7.87066	0.558336	0.561982	8.72537	0.523901	0.533256	8.95781
genomatix	V$GATA3.01	Gata2	0.75223	0.696822	8.77731	0.833836	0.764321	8.24261	0.788238	0.725217	8.72818	0.737522	0.682574	8.74187	0.647848	0.609246	9.73066
genomatix	V$HAND2_E12.01	Tcf12	0.58117	0.561137	0.285123	0.65577	0.620699	-2.22701	0.498635	0.506921	-4.61805	0.47506	0.500979	12.7946	0.471763	0.501215	8.0266
genomatix	V$ETV1.01	ETS1	0.75714	0.70283	7.73844	0.81271	0.738762	6.52582	0.729012	0.679638	7.67776	0.667775	0.642296	9.16508	0.649235	0.630634	8.6131
genomatix	V$HOXC6.01	Nanog	0.449303	0.506818	1.89771	0.61179	0.613756	3.38013	0.575201	0.560101	5.39241	0.516909	0.527273	6.85713	0.513787	0.525758	9.96481
genomatix	V$PPARA.01	RXRA	0.642114	0.605017	5.43839	0.675847	0.625679	5.11484	0.606712	0.579264	6.11221	0.605609	0.578763	6.01659	0.601812	0.577007	5.14092
genomatix	V$JUNDM2.02	Jund	0.814306	0.782111	8.271	0.850211	0.797092	7.85599	0.814632	0.772699	8.47899	0.801414	0.765854	8.70208	0.77734	0.748083	9.16957
genomatix	V$JUNDM2.02	Junb	0.908485	0.863137	8.44204	0.935276	0.883974	8.21357	0.90379	0.849392	8.46653	0.895695	0.844184	8.94979	0.866446	0.816262	9.37584
genomatix	V$ELK1.01	ELF1	0.769603	0.700612	8.6652	0.857184	0.777288	7.71916	0.685331	0.633669	9.10661	0.650682	0.614515	10.0437	0.635939	0.602492	10.0241
genomatix	V$ARP1.01	HNF4A	0.721624	0.661495	8.15141	0.767389	0.696646	8.11844	0.690872	0.639563	9.3738	0.710314	0.651552	9.01975	0.713583	0.655871	9.01975
genomatix	V$SP1.01	SP2	0.700446	0.659259	11.3992	0.90017	0.817427	10.1183	0.73118	0.683838	11.5934	0.741163	0.69899	12.2949	0.705273	0.670034	12.2949
genomatix	V$SP1.01	SP1	0.549726	0.536545	10.1058	0.595277	0.567438	3.84643	0.59116	0.564319	7.11655	0.527547	0.566329	9.78968	0.49208	0.551623	11.2636
genomatix	V$NRF2.01	Gabp	0.825365	0.763132	9.82647	0.876475	0.798689	9.05653	0.772056	0.720589	10.0137	0.729087	0.690267	10.5157	0.692185	0.660601	10.5157
genomatix	V$AREB6.02	ZEB1	0.637976	0.608493	8.41361	0.683935	0.646313	7.75918	0.717394	0.668663	8.58229	0.630755	0.59598	9.50297	0.524097	0.536608	10.9118
genomatix	V$PEA3.01	ETS1	0.620753	0.599057	9.27799	0.671976	0.637089	9.09024	0.707576	0.663129	9.09024	0.685562	0.647013	9.41963	0.626494	0.606918	9.78212
genomatix	V$ELK1.02	PU1	0.705382	0.663948	6.79403	0.674192	0.642855	6.80014	0.702036	0.664444	6.80014	0.637983	0.61293	6.80014	0.600475	0.58128	6.80014
genomatix	V$FREAC2.01	FOXA2	0.717728	0.660318	6.92251	0.800609	0.723702	5.5026	0.762198	0.706461	6.50787	0.726101	0.680819	6.50787	0.6808	0.642469	6.90078
genomatix	V$PXR_RXR.01	RXRA	0.56464	0.550502	6.7612	0.64118	0.601112	4.86549	0.547055	0.538127	7.80597	0.556507	0.543478	7.1921	0.546686	0.537542	7.69041
genomatix	V$IRF5.01	IRF4	0.640335	0.615188	5.6542	0.731708	0.670888	4.3885	0.653857	0.618226	5.71548	0.663967	0.629283	5.73825	0.650025	0.617983	5.73806
genomatix	V$YY1.02	Yy1	0.56542	0.571241	10.4113	0.597117	0.582555	9.85322	0.655058	0.621048	7.93517	0.615235	0.596781	8.58094	0.579337	0.571131	9.80333
genomatix	V$SPI1_PU1.02	Gabp	0.735125	0.679892	9.87694	0.803443	0.733932	8.74116	0.728359	0.673113	9.79142	0.68957	0.645804	9.79142	0.627206	0.601584	10.8378
genomatix	V$MYF5.01	Tcf12	0.663505	0.618459	7.73434	0.683137	0.634306	5.98033	0.643647	0.604382	8.83849	0.638156	0.603268	8.15795	0.550275	0.542772	10.5689
genomatix	V$JUNDM2.01	ATF3	0.676329	0.635072	2.54833	0.652174	0.611733	2.71131	0.690191	0.641547	2.71131	0.676924	0.63732	3.18696	0.593712	0.578597	5.12169
genomatix	V$ETV4.01	PU1	0.692057	0.658035	5.433	0.647102	0.627907	5.43162	0.680285	0.650177	5.41812	0.608545	0.601064	5.5101	0.579355	0.57864	5.77965
genomatix	V$ETV1.02	PU1	0.711559	0.672362	10.18	0.691814	0.656912	10.1798	0.735571	0.690816	10.1798	0.709717	0.681569	10.3253	0.637675	0.631821	10.524
genomatix	V$HOXC8.01	Nanog	0.480056	0.510101	1.99265	0.621807	0.61342	3.97953	0.587608	0.581566	4.76774	0.517203	0.528535	4.86942	0.507147	0.525	8.93344
genomatix	V$NFKAPPAB.02	NFKB	0.854038	0.787468	8.51854	0.890936	0.819327	8.79424	0.832762	0.773579	9.48427	0.806619	0.751938	9.18406	0.784859	0.726744	10.1079
genomatix	V$AP1.01	Cfos	0.750665	0.755477	10.5668	0.777378	0.769981	10.2772	0.74717	0.75073	10.5668	0.733343	0.749834	10.5668	0.712727	0.732359	10.6797
genomatix	V$PBX_HOXA9.01	Pbx3	0.50221	0.513162	8.72472	0.464087	0.507901	11.3165	0.552309	0.537625	2.5869	0.491676	0.527039	5.57023	0.469282	0.516738	8.63833
genomatix	V$VDR_RXR.04	RXRA	0.568109	0.554431	6.42637	0.629831	0.597198	5.92105	0.54355	0.535452	5.92142	0.570237	0.555769	5.89504	0.563608	0.550669	6.37204
genomatix	V$MYCMAX.03	USF1	0.812039	0.773484	7.86684	0.875667	0.826451	7.85717	0.78618	0.753497	7.85717	0.748153	0.722477	8.11225	0.67173	0.658053	8.11225
genomatix	V$HOXB7.01	Nanog	0.447663	0.506313	-1.28629	0.61263	0.607146	3.67899	0.549447	0.549747	3.72805	0.490424	0.510354	9.19291	0.484858	0.512374	9.24492
genomatix	V$E4BP4.01	ATF3	0.555269	0.553867	2.84747	0.506849	0.516804	3.76737	0.636599	0.604676	2.848	0.59586	0.592176	3.6186	0.54983	0.56196	3.16563
genomatix	V$SIX.01	SIX5	0.505056	0.514667	6.27629	0.556375	0.548576	6.92401	0.51332	0.516375	9.47864	0.514239	0.520695	7.15671	0.54761	0.542696	7.15671
genomatix	V$BHLHB2.02	HEY1	0.533293	0.526704	2.89203	0.655909	0.620352	2.71203	0.520823	0.515146	6.0775	0.493814	0.502637	11.8789	0.462467	0.500674	14.6324
genomatix	V$GATA4.01	Gata1	0.682969	0.648033	6.46714	0.603501	0.611372	9.60054	0.63895	0.628494	7.42486	0.583945	0.596273	7.63481	0.550035	0.576993	10.598
genomatix	V$GATA4.01	Gata2	0.845534	0.771396	10.0061	0.899967	0.822062	8.97733	0.857435	0.785743	9.38422	0.816346	0.750174	9.99669	0.724455	0.673359	10.7076
genomatix	V$FOXJ1.01	FOXA2	0.686068	0.638363	8.57657	0.790213	0.719173	7.93521	0.753295	0.686704	8.74235	0.726331	0.671991	9.31765	0.68431	0.638201	9.41861
genomatix	V$FOXJ1.01	FOXA1	0.695086	0.644716	8.9046	0.800855	0.72701	8.08338	0.757792	0.690996	8.7459	0.739498	0.682002	9.40789	0.693615	0.646493	9.3157
genomatix	V$FOXP1.01	FOXA1	0.717504	0.66366	9.88325	0.788511	0.712722	8.78421	0.750381	0.681045	10.2087	0.701236	0.653381	10.207	0.659711	0.621945	10.3397
genomatix	V$FOXP1.01	FOXA2	0.707369	0.656729	9.86144	0.778458	0.705183	9.15999	0.743305	0.676356	9.31393	0.694582	0.646996	10.0036	0.654504	0.617927	10.3485
genomatix	V$EVI1.06	BCL11A	0.476963	0.500086	-15.4375	0.592505	0.573447	4.38469	0.469529	0.5	-11.8751	0.506391	0.508432	4.38469	0.487381	0.5	-11.8751
genomatix	V$MAX.02	Max	0.700648	0.65241	6.89407	0.765785	0.696578	5.96814	0.696243	0.650413	7.1085	0.656579	0.624041	7.47466	0.587121	0.572453	7.51101
genomatix	V$TCFAP2A.02	Ap2alpha	0.741285	0.680897	11.2479	0.826069	0.746531	9.49858	0.677573	0.631331	11.2721	0.621864	0.605192	12.1028	0.639343	0.618623	11.9552
genomatix	V$MYOGENIN.01	Tcf12	0.638637	0.603572	6.57005	0.663698	0.619724	6.11472	0.624457	0.590912	6.86902	0.600792	0.576936	7.39631	0.55786	0.547161	8.48105
genomatix	V$MYF6.01	Tcf12	0.649889	0.607623	7.56652	0.683591	0.634413	7.55917	0.634301	0.601512	8.47932	0.620656	0.594018	8.49295	0.579897	0.564648	8.76032
genomatix	V$SPIB.01	ELF1	0.587223	0.56464	8.36231	0.615977	0.584482	6.18	0.672477	0.62252	5.74639	0.643519	0.606982	6.52822	0.616654	0.587005	6.52729
genomatix	V$ZEB1.01	ZEB1	0.765896	0.705272	9.71245	0.811043	0.741576	9.56614	0.776086	0.720447	9.63482	0.71058	0.658014	10.3419	0.608469	0.583999	12.5111
genomatix	V$E2F4.01	E2F1	0.768905	0.708768	11.593	0.959822	0.910989	9.94972	0.695372	0.653611	13.525	0.672767	0.649479	13.5629	0.615057	0.617739	14.1266
genomatix	V$AP1.03	BATF	0.614185	0.589564	8.70935	0.69587	0.642439	8.23128	0.660176	0.622282	8.23759	0.647674	0.614443	8.54875	0.627099	0.598085	9.02998
genomatix	V$E2F4.01	E2F4	0.681745	0.66675	11.4475	0.84985	0.823706	9.28	0.66826	0.646099	12.4719	0.626502	0.644059	13.1274	0.57635	0.611664	13.525
genomatix	V$E2F4.01	E2F6	0.697551	0.658355	11.3143	0.891485	0.822525	9.00228	0.653174	0.625753	13.1445	0.600739	0.624276	13.2779	0.548998	0.591246	13.525
genomatix	V$E47.02	Tcf12	0.660179	0.634731	6.81373	0.703303	0.660429	6.37249	0.68672	0.652319	6.92624	0.649721	0.626224	6.87596	0.609258	0.590946	7.57764
genomatix	V$BHLHB2.02	BHLHE40	0.747065	0.692748	3.66661	0.745873	0.6898	3.48895	0.724885	0.662214	3.52544	0.634513	0.614504	4.8395	0.496511	0.522901	8.3737
genomatix	V$CREB.02	Cjun	0.631835	0.598406	5.40878	0.629082	0.594472	4.79003	0.595926	0.570778	5.87621	0.578633	0.561395	5.87995	0.506245	0.515436	8.4803
genomatix	V$ELF4.01	Gabp	0.808806	0.744084	7.35421	0.847153	0.778486	6.71784	0.805678	0.741484	7.3484	0.747156	0.693547	7.70342	0.709855	0.663541	8.1301
genomatix	V$TAXCREB.01	ATF3	0.596852	0.57482	4.44944	0.730148	0.670711	4.37296	0.542253	0.534442	5.96244	0.521699	0.528597	6.32318	0.482609	0.502608	14.2353
genomatix	V$ERG.02	ETS1	0.52721	0.527385	4.11322	0.565441	0.554103	5.01084	0.669764	0.621724	6.22013	0.617561	0.589754	7.8794	0.574716	0.562631	10.9542
genomatix	V$MAFK.01	Nfe2	0.630884	0.607586	8.56144	0.662966	0.622369	7.84528	0.659082	0.628191	7.85532	0.644567	0.627279	7.84483	0.615824	0.607403	8.54566
genomatix	V$MEF2.04	MEF2C	0.625303	0.601401	0.770661	0.78166	0.713125	-3.2295	0.740976	0.683924	0.200459	0.706176	0.667186	-0.106656	0.695024	0.660958	-0.0356765
genomatix	V$MEF2.04	MEF2A	0.570346	0.558439	0.806104	0.748714	0.684833	-3.72084	0.686279	0.641133	-0.0643275	0.649992	0.628836	0.665614	0.642452	0.624549	0.0247735
genomatix	V$FREAC4.01	FOXA2	0.758638	0.689258	3.4746	0.823325	0.742749	1.53471	0.756552	0.690455	2.94237	0.7447	0.68263	3.35362	0.729932	0.671247	3.7996
genomatix	V$ETV4.01	ELF1	0.814854	0.740482	7.27768	0.860238	0.780359	6.83123	0.74262	0.679693	7.3513	0.664495	0.621813	8.45383	0.648356	0.609622	8.65258
genomatix	V$ETV1.01	ELF1	0.806494	0.735051	6.74159	0.850747	0.770453	6.28847	0.753231	0.689362	7.20592	0.692867	0.642951	7.54939	0.672615	0.62854	7.54528
genomatix	V$ZNF202.01	ZBTB7A	0.650834	0.617888	8.01338	0.867087	0.793385	4.96665	0.682027	0.639719	9.64801	0.691441	0.65732	9.68586	0.656391	0.628189	10.406
genomatix	V$GATA1.05	Gata2	0.793375	0.736575	8.81525	0.85265	0.790201	8.23882	0.8058	0.746139	8.23882	0.767224	0.713909	8.81525	0.682925	0.645312	9.01219
genomatix	V$GATA1.05	Gata1	0.655237	0.618012	8.37313	0.589393	0.596525	8.23882	0.592964	0.609601	8.04045	0.551171	0.587862	8.23882	0.542208	0.569876	8.23882
genomatix	V$ELK1.01	ETS1	0.701472	0.649764	9.17615	0.811263	0.733392	7.71916	0.644467	0.611111	9.61571	0.611266	0.591719	10.4307	0.598152	0.589623	10.383
genomatix	V$HES1.02	HEY1	0.611841	0.592324	0.263475	0.805421	0.737567	-0.458986	0.527069	0.523314	2.73546	0.513011	0.525177	3.78761	0.49685	0.514888	8.27413
genomatix	V$ELF3.01	ETS1	0.656057	0.620676	7.36248	0.688248	0.644456	7.46527	0.704626	0.657757	7.46562	0.638484	0.60836	8.0278	0.603404	0.587395	8.28403
genomatix	V$CTCF.01	CTCFL	0.705311	0.649863	9.04577	0.857147	0.767635	7.44038	0.628552	0.590241	9.18783	0.618544	0.621484	11.8968	0.579444	0.599701	12.6512
genomatix	V$CTCF.05	CTCFL	0.898892	0.820388	10.4591	0.921633	0.838335	9.35139	0.867042	0.793129	10.6082	0.865841	0.797486	10.6084	0.845278	0.780682	10.8249
genomatix	V$ELK4.01	Gabp	0.852531	0.786554	7.63349	0.891589	0.820938	7.0126	0.794926	0.731887	8.43574	0.726365	0.678774	9.24267	0.704583	0.661354	9.33335
genomatix	V$RAR_RXR.02	RXRA	0.554192	0.553094	6.17642	0.673613	0.624646	5.99364	0.586251	0.563462	7.8172	0.596494	0.572742	7.54563	0.571677	0.551756	7.62369
genomatix	V$NMYC.01	USF1	0.825635	0.75616	8.76942	0.850533	0.767874	8.43934	0.814052	0.749005	8.76942	0.777603	0.731622	9.64833	0.651805	0.641432	9.64833
genomatix	V$CMYC.02	Cmyc	0.697622	0.648205	8.88894	0.795679	0.72396	6.66154	0.637937	0.605425	8.46116	0.583002	0.58158	9.88051	0.53581	0.54916	10.3349
genomatix	V$SPI1.05	ETS1	0.564252	0.548218	6.67856	0.605562	0.581813	3.75258	0.670846	0.629193	3.80361	0.640503	0.609932	4.09352	0.590135	0.571541	6.98515
genomatix	V$PPARG.02	RXRA	0.693992	0.642224	9.36772	0.728721	0.66583	9.2331	0.684332	0.633696	10.0008	0.673458	0.630686	9.9542	0.667209	0.627508	10.0005
genomatix	V$HOXC5.01	Nanog	0.479639	0.511111	4.53366	0.64284	0.625636	3.54842	0.565384	0.569192	4.92363	0.539574	0.553283	4.92064	0.532492	0.549242	4.92518
genomatix	V$YY2.01	Yy1	0.58202	0.597041	9.79583	0.615667	0.609033	9.33268	0.662927	0.641195	7.82419	0.633983	0.627098	7.82419	0.607709	0.603515	7.82419
genomatix	V$TCFAP2B.01	Ap2gamma	0.791885	0.718661	8.2268	0.870434	0.793577	6.96537	0.672476	0.624097	8.58785	0.660971	0.616592	8.96729	0.666498	0.622515	9.23401
genomatix	V$DEC1.01	BHLHE40	0.915819	0.849237	7.16371	0.932089	0.865399	5.67567	0.897274	0.832061	7.16995	0.891454	0.824427	7.45711	0.760285	0.704198	8.61808
genomatix	V$PPAR_RXR.02	RXRA	0.707599	0.659699	-3.16786	0.745584	0.685808	-4.51447	0.667212	0.628428	-1.95007	0.682301	0.63888	-3.53926	0.666853	0.627759	-2.03409
genomatix	V$ELK1.03	Gabp	0.873395	0.814082	10.3272	0.908499	0.844631	10.0254	0.835455	0.771004	10.56	0.789594	0.732494	11.1629	0.7552	0.706278	11.5261
genomatix	V$E4BP4.01	Cjun	0.533015	0.530575	3.78813	0.627824	0.594488	2.95669	0.568471	0.556424	4.12855	0.537603	0.545749	4.23153	0.516818	0.529424	4.8281
genomatix	V$ISRE.01	IRF4	0.669497	0.624909	8.3796	0.737989	0.671902	6.86714	0.720954	0.661847	7.80451	0.675996	0.633293	7.56712	0.662245	0.622479	8.0673
genomatix	V$SRF.02	Srf	0.625561	0.658857	9.19577	0.631801	0.6582	9.19745	0.659827	0.667305	9.19065	0.606405	0.648755	9.14039	0.604246	0.649974	9.19813
genomatix	V$ETV5.01	Gabp	0.84787	0.787016	7.42659	0.88351	0.812625	6.973	0.805302	0.744837	7.93295	0.749601	0.696997	8.0846	0.728074	0.680281	8.0846
genomatix	V$ETS2.01	ETS1	0.570553	0.558962	6.92037	0.580707	0.560928	6.92129	0.629136	0.602463	6.92037	0.597713	0.573637	7.9961	0.564125	0.552804	8.5307
genomatix	V$ELK3.01	ELF1	0.827286	0.754355	7.22518	0.870277	0.792207	6.69217	0.758219	0.697064	7.76296	0.700589	0.649189	8.18871	0.683254	0.635401	8.39468
genomatix	V$BACH1.01	Nfe2	0.793941	0.752553	7.69627	0.821645	0.761407	7.91112	0.792371	0.746171	7.91112	0.776058	0.737236	8.4345	0.744124	0.713166	7.9789
genomatix	V$ELF1.01	PU1	0.783388	0.718022	7.36926	0.748064	0.691353	7.5749	0.788833	0.725622	7.49093	0.767113	0.713716	7.57557	0.711357	0.673255	8.21869
genomatix	V$MEF2.01	MEF2C	0.598236	0.571429	8.71073	0.731661	0.668732	4.62327	0.656254	0.621059	8.71073	0.583248	0.582717	8.71073	0.565336	0.570261	8.86316
genomatix	V$MEF2.01	MEF2A	0.567539	0.552065	9.01559	0.708191	0.65158	4.62327	0.620207	0.594314	8.71073	0.555179	0.5669	8.86316	0.531298	0.551162	8.86316
genomatix	V$ERG.01	ELF1	0.812986	0.740919	7.09524	0.852681	0.774161	6.26368	0.779188	0.711374	7.46009	0.717494	0.666997	7.82951	0.699776	0.653007	8.11808
genomatix	V$TR4.02	HNF4G	0.675194	0.624599	6.15447	0.704808	0.652465	5.87763	0.677808	0.633333	6.70104	0.673763	0.627451	5.92164	0.6676	0.623173	6.38098
genomatix	V$TR4.02	HNF4A	0.648028	0.607152	6.92811	0.6808	0.632953	5.85359	0.646711	0.60774	6.6022	0.641854	0.60613	6.70104	0.633378	0.59818	6.70104
genomatix	V$GATA1.01	Gata2	0.778375	0.71092	8.19296	0.844006	0.775427	7.67305	0.756973	0.694182	7.87598	0.729993	0.67306	8.43238	0.637005	0.603318	8.79352
genomatix	V$ETV4.01	Gabp	0.858668	0.796054	8.18869	0.896673	0.828006	7.84261	0.801961	0.739443	8.65258	0.73103	0.681739	9.8577	0.708262	0.664707	9.80365
genomatix	V$GATA1.01	Gata1	0.624903	0.633799	6.08899	0.571437	0.583512	8.42174	0.642092	0.617495	7.47101	0.575586	0.587345	7.69971	0.541127	0.557971	8.42174
genomatix	V$OCT3_4.02	POU5F1	0.867996	0.831606	10.9419	0.898405	0.842927	9.92875	0.881688	0.839378	10.7399	0.863084	0.80829	10.9463	0.852707	0.813472	10.9196
genomatix	V$NRL.01	Nfe2	0.686657	0.63895	7.2156	0.716285	0.664084	7.44157	0.710837	0.65992	7.4523	0.6867	0.643144	7.56554	0.664542	0.631109	7.56554
genomatix	V$ELK1.01	PU1	0.744579	0.684625	6.95447	0.721523	0.665409	7.80246	0.73638	0.677561	7.83724	0.723999	0.672878	7.86496	0.691856	0.649601	7.85465
genomatix	V$NRL.02	Nfe2	0.729644	0.682166	9.24423	0.705227	0.669446	10.3987	0.692404	0.661561	10.3959	0.680311	0.650802	10.8171	0.634206	0.627644	10.815
genomatix	V$VDR_RXR.01	RXRA	0.546038	0.534783	9.28587	0.614835	0.587406	6.42002	0.572514	0.55602	8.07686	0.566003	0.554682	8.62354	0.563027	0.551589	8.29204
genomatix	V$ELF1.01	ETS1	0.746647	0.684617	8.98023	0.822026	0.742525	8.52372	0.72102	0.664439	9.7491	0.676727	0.637448	10.8282	0.629154	0.613732	11.9457
genomatix	V$HES1.01	BHLHE40	0.666482	0.631679	7.8217	0.786901	0.711179	6.66074	0.578805	0.566794	8.98266	0.523768	0.55916	9.40666	0.496955	0.543893	9.93718
transfac	M00073	ZEB1	0.64824	0.61688	9.04776	0.681424	0.64801	9.02256	0.710337	0.661741	9.04054	0.640872	0.610756	9.0455	0.524386	0.526358	10.4119
transfac	M00469	Ap2alpha	0.763868	0.719112	9.41944	0.858453	0.794047	9.07741	0.675151	0.648336	9.41028	0.646175	0.619257	9.70085	0.625383	0.607815	9.70085
transfac	M00940	E2F1	0.734506	0.675111	8.05716	0.943945	0.891311	6.97627	0.504617	0.516709	8.2064	0.418726	0.5	1.86394	0.414904	0.5	1.86394
transfac	M01725	Tr4	0.537204	0.545661	10.8988	0.596499	0.574653	8.02713	0.581956	0.569879	8.70529	0.554877	0.553481	10.6206	0.579912	0.571393	8.6246
transfac	M00915	Ap2alpha	0.670374	0.634	9.31043	0.807672	0.731002	8.51092	0.612387	0.587826	8.7139	0.547735	0.563269	11.5523	0.536369	0.555942	11.482
transfac	M00405	MEF2A	0.556278	0.547778	9.18255	0.719107	0.661876	6.52327	0.619041	0.588843	8.38783	0.523003	0.53345	9.03749	0.522678	0.533394	9.84662
transfac	M00118	Max	0.695229	0.641415	2.66954	0.759852	0.686726	0.725724	0.6733	0.628579	3.54703	0.660442	0.623323	3.85326	0.596214	0.581011	5.04065
transfac	M00925	Cjun	0.819551	0.764224	9.94689	0.853508	0.789765	9.29084	0.807231	0.76091	10.4617	0.798317	0.75859	10.4617	0.763974	0.742195	10.4617
transfac	M00926	Cjun	0.816828	0.763073	10.3012	0.850377	0.786008	9.62061	0.805696	0.76166	10.3012	0.794856	0.759741	10.3012	0.761748	0.742195	10.3012
transfac	M01203	PU1	0.883943	0.801246	9.30175	0.887943	0.804839	9.20368	0.889018	0.807715	9.24922	0.878544	0.798746	9.30521	0.849663	0.769496	9.92507
transfac	M00118	Cmyc	0.648754	0.609226	2.6569	0.727005	0.665023	0.326284	0.631472	0.600933	3.80454	0.617232	0.595586	4.36353	0.565918	0.562534	4.98846
transfac	M01797	Sirt6	0.693466	0.669837	10.779	0.741878	0.702917	10.6164	0.728065	0.694293	10.6164	0.682567	0.665761	10.779	0.656841	0.653533	10.779
transfac	M00931	SP1	0.551693	0.544981	9.80042	0.597019	0.567132	4.83869	0.587754	0.567669	9.80042	0.534853	0.572145	11.6606	0.498967	0.562117	11.6606
transfac	M00977	EBF	0.726516	0.676453	9.43723	0.766995	0.701111	9.43723	0.675578	0.645233	9.86123	0.662203	0.642242	10.2135	0.658198	0.638486	10.4724
transfac	M01119	ZBTB33	0.517211	0.524076	7.09455	0.561018	0.555189	5.82111	0.512965	0.525778	6.39388	0.49985	0.517267	6.39388	0.475332	0.500486	15.0823
transfac	M00347	Gata1	0.655237	0.618012	8.37313	0.589393	0.596525	8.23882	0.592964	0.609601	8.04045	0.551171	0.587862	8.23882	0.542208	0.569876	8.23882
transfac	M01154	Cmyc	0.63903	0.600044	4.24694	0.731134	0.673741	3.63183	0.603229	0.581144	6.42863	0.595161	0.579803	6.42863	0.557922	0.552824	7.41078
transfac	M01100	ZBTB7A	0.681885	0.642516	9.50602	0.854503	0.782122	8.4128	0.433102	0.504434	7.75376	0.385908	0.5	3.67498	0.422308	0.5	3.67498
transfac	M00322	Cmyc	0.684882	0.65297	8.26606	0.813351	0.742962	7.15566	0.614931	0.591307	8.25349	0.545583	0.555428	9.93318	0.519344	0.535384	10.2145
transfac	M00938	E2F1	0.763777	0.70769	9.00192	0.953236	0.89988	7.75568	0.548371	0.544436	9.10798	0.479422	0.500419	16.8402	0.486196	0.500958	11.0506
transfac	M03577	Pax5	0.512541	0.517965	8.94267	0.569447	0.559551	7.55968	0.563229	0.548806	8.80704	0.555906	0.548702	8.80704	0.52207	0.529283	8.92023
transfac	M01859	Ap2gamma	0.537122	0.530142	7.65466	0.697044	0.652864	7.65466	0.519659	0.534645	8.31149	0.499592	0.507302	8.31149	0.505542	0.507424	8.31149
transfac	M00126	Gata1	0.585257	0.616718	7.36576	0.569558	0.57475	8.23411	0.640434	0.62073	7.06618	0.58205	0.585145	7.25389	0.551662	0.559912	7.98313
transfac	M01078	ETS1	0.734564	0.688417	8.72396	0.780184	0.717646	8.72254	0.727747	0.678328	8.72963	0.673976	0.643606	10.1502	0.649446	0.629848	10.0216
transfac	M00789	Gata1	0.670554	0.647386	7.9652	0.602052	0.607177	9.93269	0.639271	0.618142	8.38899	0.589352	0.604296	9.93269	0.552119	0.58618	10.1406
transfac	M01123	Nanog	0.629648	0.60101	6.25264	0.653207	0.614441	5.39243	0.581133	0.57298	10.0635	0.550409	0.559596	10.0805	0.550997	0.55303	10.1281
transfac	M00789	Gata2	0.83383	0.752167	9.75447	0.892318	0.80857	9.05316	0.827316	0.757049	9.75447	0.795886	0.727907	9.75447	0.703278	0.665288	10.1406
transfac	M00966	RXRA	0.554796	0.543478	6.1717	0.590582	0.56886	5.11749	0.520396	0.518395	5.65673	0.518134	0.516806	9.90621	0.510661	0.513211	6.0437
transfac	M01034	BHLHE40	0.798562	0.757634	8.59406	0.808847	0.758495	8.60797	0.800609	0.755725	8.60797	0.757583	0.719466	8.60797	0.633471	0.614504	8.60126
transfac	M00971	Gabp	0.677166	0.667161	9.98529	0.733197	0.708246	9.03693	0.721387	0.692211	9.98529	0.680273	0.666602	9.98529	0.585115	0.603455	9.98529
transfac	M00801	ATF3	0.668792	0.641457	8.47656	0.69728	0.679981	8.47656	0.626948	0.60027	8.47656	0.575737	0.559622	8.47656	0.496044	0.513309	9.72125
transfac	M02272	RXRA	0.608184	0.58102	6.76201	0.64561	0.599349	5.60718	0.569903	0.552341	6.97245	0.581294	0.560535	7.21534	0.56086	0.547826	6.97568
transfac	M00925	Junb	0.91204	0.867043	10.4617	0.93651	0.886415	9.94689	0.898898	0.860677	10.4617	0.890201	0.853733	10.4617	0.8557	0.828125	10.4617
transfac	M00724	FOXA1	0.707683	0.659286	9.61305	0.811632	0.742199	9.47397	0.782119	0.717101	9.91825	0.773373	0.715106	10.1715	0.730117	0.678284	10.1715
transfac	M00406	MEF2A	0.582633	0.567125	7.18966	0.726113	0.666311	3.0399	0.629118	0.596232	6.23543	0.574536	0.570171	7.18124	0.564019	0.564926	7.65353
transfac	M02004	Gata1	0.668504	0.641951	8.35078	0.58104	0.607933	9.49173	0.648675	0.628364	8.90495	0.574176	0.591744	9.90874	0.542792	0.581004	9.90099
transfac	M00032	ETS1	0.727113	0.675445	9.19218	0.76731	0.700986	9.20934	0.714177	0.665356	10.2096	0.67071	0.646226	10.5015	0.648151	0.631551	10.5015
transfac	M02220	HNF4A	0.837867	0.766755	9.31232	0.858508	0.784357	8.95159	0.80014	0.735596	9.63766	0.806989	0.742626	9.65541	0.804425	0.738587	9.63899
transfac	M00698	Tcf12	0.678593	0.639626	8.41751	0.708175	0.667071	8.41751	0.603653	0.573526	8.41751	0.573685	0.559314	9.10939	0.506057	0.51087	9.10939
transfac	M00008	SP1	0.525603	0.52191	10.1597	0.583299	0.557552	6.46663	0.560409	0.547111	9.29782	0.520253	0.550821	9.45656	0.499356	0.540003	9.83452
transfac	M00203	Gata2	0.771845	0.707333	8.8974	0.840437	0.762314	8.59387	0.778095	0.712314	8.8974	0.723944	0.669124	9.09539	0.64572	0.610342	9.85467
transfac	M01250	E2F1	0.449544	0.509941	10.7319	0.570764	0.57834	8.95151	0.578641	0.570727	8.14363	0.49752	0.51605	8.83427	0.522224	0.530363	8.83427
transfac	M02078	PU1	0.872247	0.799877	9.62807	0.865787	0.794273	9.65774	0.866224	0.795849	9.62807	0.854672	0.785292	9.62807	0.810605	0.744672	10.4457
transfac	M00919	E2F4	0.668398	0.65635	7.75669	0.830531	0.805446	6.43794	0.508205	0.51468	6.42085	0.389925	0.5	-8.92521	0.401108	0.500249	14.5575
transfac	M01776	Tr4	0.644482	0.637992	9.76064	0.700073	0.669292	9.06333	0.662591	0.653128	9.76064	0.600559	0.610494	10.6962	0.591122	0.603179	9.76064
transfac	M00919	E2F1	0.746978	0.69673	7.76449	0.940926	0.885599	6.38427	0.465979	0.509402	5.84154	0.40455	0.5	0.580146	0.403106	0.5	0.580146
transfac	M00807	Egr1	0.733133	0.677618	10.5811	0.892872	0.813488	9.45468	0.693123	0.654647	11.7819	0.672921	0.647169	12.1363	0.638361	0.625979	12.356
transfac	M00746	ELF1	0.549531	0.541518	9.65632	0.582058	0.565024	8.96706	0.686109	0.638511	7.7535	0.652447	0.61433	8.88269	0.59511	0.576646	8.96706
transfac	M00127	Gata1	0.427489	0.505305	10.3245	0.467321	0.503054	10.1075	0.550116	0.547101	4.00191	0.55417	0.546843	5.9218	0.508669	0.518504	6.38496
transfac	M00926	Junb	0.909549	0.869502	10.3012	0.934358	0.886768	10.3012	0.897935	0.862558	10.3012	0.889139	0.856192	10.3012	0.853731	0.829427	11.053
transfac	M01257	Srf	0.6909	0.688121	9.76875	0.711994	0.694677	9.77408	0.691492	0.688469	10.6585	0.653006	0.676798	10.675	0.659063	0.675753	10.6576
transfac	M00774	NFKB	0.890893	0.822351	9.59716	0.915899	0.845466	9.32274	0.871705	0.799419	9.99477	0.849698	0.781654	10.9775	0.829649	0.765827	10.8699
transfac	M02280	Cfos	0.729321	0.741802	10.0494	0.766056	0.757823	10.0494	0.72288	0.731977	11.1156	0.711206	0.731479	11.1156	0.694875	0.718717	11.1156
transfac	M02018	Tcf12	0.672667	0.660421	9.47101	0.69752	0.676818	9.47101	0.686825	0.664877	9.47101	0.659877	0.639018	9.89501	0.608965	0.59098	9.89501
transfac	M00764	HNF4G	0.810685	0.737433	8.83301	0.831385	0.757726	8.55698	0.771555	0.710695	9.46549	0.783408	0.715865	9.30246	0.774942	0.714795	9.25196
transfac	M00764	HNF4A	0.753074	0.688334	8.54795	0.778188	0.709685	8.54795	0.703101	0.652191	9.30246	0.71705	0.663923	9.30246	0.718558	0.664025	9.30246
transfac	M03836	POU2F2	0.487902	0.558865	11.3392	0.499534	0.566761	11.3354	0.596318	0.586525	10.016	0.551715	0.604078	9.74342	0.54045	0.600532	9.31705
transfac	M02031	PU1	0.686237	0.660356	9.89861	0.675303	0.648931	9.89861	0.702924	0.672798	9.89861	0.684211	0.669286	9.89861	0.610168	0.608366	9.89861
transfac	M00926	Jund	0.820052	0.773176	10.0642	0.851553	0.790506	9.64444	0.806622	0.76954	10.3012	0.794303	0.765706	10.3012	0.764497	0.747836	10.3012
transfac	M00658	PU1	0.787964	0.724729	10.0825	0.761106	0.70633	10.5852	0.784273	0.724134	10.5852	0.770021	0.718062	10.5852	0.708646	0.675834	10.5852
transfac	M00920	E2F4	0.678052	0.660032	8.02614	0.83434	0.809162	6.22617	0.509694	0.520054	6.96665	0.397154	0.500199	16.0843	0.409679	0.500846	14.4026
transfac	M00059	Yy1	0.538479	0.543662	8.97403	0.567863	0.564662	8.53369	0.650449	0.61634	7.97808	0.607386	0.592593	8.44316	0.572093	0.56849	8.44316
transfac	M01972	Egr1	0.848441	0.777511	10.3785	0.939298	0.868301	8.81046	0.814798	0.752048	10.3516	0.787943	0.737625	11.5164	0.752627	0.710826	11.5164
transfac	M00971	PU1	0.782244	0.704886	9.15844	0.769754	0.692398	8.75112	0.793715	0.716871	9.26127	0.77116	0.696452	9.38025	0.703133	0.653371	10.6492
transfac	M00076	Gata2	0.606738	0.580652	6.87922	0.632839	0.608197	6.87059	0.56502	0.55684	6.87059	0.535893	0.53243	6.95698	0.48066	0.501594	5.87281
transfac	M00050	E2F4	0.627911	0.600567	6.70781	0.758579	0.704033	6.15523	0.474361	0.520701	11.2845	0.34685	0.5	-8.40184	0.391981	0.5	-8.40184
transfac	M00172	Cjun	0.75355	0.689504	8.60057	0.790793	0.720316	8.01545	0.749204	0.687899	8.60057	0.732038	0.673684	8.60057	0.681378	0.637405	9.49898
transfac	M00791	FOXA2	0.678022	0.641887	10.1305	0.797465	0.729506	9.58497	0.788765	0.723113	9.80271	0.760428	0.701837	10.0886	0.722549	0.672153	10.5306
transfac	M00967	HNF4A	0.709813	0.65329	8.78363	0.739652	0.673377	8.0152	0.642094	0.604928	9.31485	0.656239	0.617019	9.05629	0.648412	0.606845	9.26186
transfac	M00069	Yy1	0.698968	0.644617	8.23274	0.758154	0.682996	7.01616	0.662272	0.621746	9.62153	0.651118	0.616463	9.6255	0.619591	0.597109	10.1005
transfac	M01796	Bdp1	0.843603	0.821566	11.0659	0.936351	0.924453	11.4198	0.925499	0.917202	11.4637	0.924891	0.91656	11.4804	0.923906	0.915276	11.4723
transfac	M02280	Cjun	0.789146	0.76977	10.0494	0.835488	0.79202	10.0494	0.780856	0.753532	10.0494	0.771421	0.756183	10.0494	0.756562	0.750113	10.0494
transfac	M01303	SP1	0.542812	0.538041	9.15132	0.582593	0.565304	3.63541	0.578648	0.557845	7.73185	0.533556	0.575328	9.87178	0.501989	0.557486	9.91331
transfac	M00983	Nfe2	0.795113	0.727753	10.1225	0.832424	0.763148	10.1277	0.811221	0.752371	11.1804	0.795868	0.748724	10.8204	0.779564	0.7376	11.1808
transfac	M00981	ATF3	0.69322	0.655845	7.30894	0.70495	0.661682	8.08614	0.670634	0.639299	8.19157	0.638565	0.614658	8.28741	0.544318	0.557284	10.9084
transfac	M00122	USF1	0.889608	0.814088	8.82004	0.89913	0.823678	8.40782	0.899866	0.823686	8.47007	0.891526	0.816707	8.47475	0.829845	0.761998	8.88192
transfac	M00517	Cjun	0.81761	0.767729	9.85906	0.848819	0.784397	9.36298	0.80551	0.757474	9.98048	0.792917	0.749817	9.95522	0.767114	0.729951	10.2472
transfac	M00808	Pax5	0.501332	0.509034	7.89681	0.554833	0.540526	6.12565	0.523459	0.522949	8.20389	0.493357	0.511007	9.1219	0.49155	0.508827	9.05652
transfac	M00407	MEF2A	0.608134	0.60238	9.91449	0.763873	0.688908	5.22189	0.716061	0.670747	6.42014	0.683534	0.663921	6.70986	0.665504	0.647902	7.6404
transfac	M01252	E2F6	0.434508	0.503988	11.9643	0.497888	0.531156	10.9661	0.575857	0.568822	7.48315	0.505415	0.519868	10.1668	0.500741	0.52396	10.0343
transfac	M01798	RPC155	0.738633	0.746656	11.2376	0.932429	0.901072	9.70606	0.916432	0.891031	10.952	0.917249	0.892998	10.6861	0.918203	0.892604	11.1638
transfac	M00971	ELF1	0.699456	0.662945	9.03693	0.753957	0.709315	9.03693	0.737755	0.688589	9.73442	0.707112	0.665215	9.73442	0.61902	0.604544	9.98529
transfac	M03827	FOXA1	0.729066	0.690093	9.88521	0.817537	0.754224	9.13239	0.749327	0.712782	9.40251	0.740251	0.697666	9.88521	0.678306	0.646438	9.88521
transfac	M03552	Jund	0.818303	0.781469	10.3211	0.85117	0.796332	10.1806	0.796338	0.772287	10.3211	0.787097	0.770412	10.3211	0.766447	0.757248	10.3211
transfac	M00470	Ap2gamma	0.765355	0.711481	9.64392	0.864114	0.795068	8.97646	0.675988	0.641379	10.1455	0.650935	0.624422	10.7316	0.634676	0.617079	10.7316
transfac	M00926	FOSL1	0.881528	0.875496	11.053	0.898663	0.889597	10.3012	0.878443	0.876218	10.3012	0.874986	0.876038	10.3012	0.844315	0.85258	11.053
transfac	M00926	FOSL2	0.868703	0.817963	10.3012	0.889431	0.830493	10.0642	0.857714	0.814708	10.3012	0.851962	0.813924	10.3012	0.823485	0.797468	11.053
transfac	M00772	IRF4	0.640652	0.601337	9.69038	0.725288	0.658943	8.6218	0.730742	0.669623	9.1466	0.702081	0.648481	9.69038	0.694318	0.646173	9.47447
transfac	M01172	PU1	0.879022	0.794817	11.5095	0.882757	0.798422	11.5119	0.910404	0.831845	10.7604	0.909558	0.829761	10.7231	0.876332	0.795134	11.5539
transfac	M00638	HNF4A	0.717769	0.663795	8.36882	0.748405	0.681186	7.8	0.664334	0.625019	8.7638	0.680462	0.638183	8.7638	0.668752	0.628214	8.7638
transfac	M00189	Ap2gamma	0.64114	0.602718	8.25526	0.773714	0.694884	7.98709	0.555163	0.537323	8.40369	0.477546	0.536673	11.6435	0.445826	0.525274	11.9108
transfac	M01034	Max	0.645935	0.612302	9.00206	0.698604	0.641049	8.33701	0.641775	0.607375	9.00206	0.616434	0.591073	9.64544	0.571286	0.55858	10.0039
transfac	M00411	HNF4A	0.800483	0.736542	7.55044	0.823587	0.749885	7.19594	0.767364	0.70638	7.7915	0.773427	0.711876	7.8699	0.771803	0.709729	7.792
transfac	M03828	HNF4A	0.830605	0.760723	9.33933	0.848944	0.777073	9.10881	0.798987	0.735392	9.81099	0.809194	0.745488	9.59662	0.804553	0.740351	9.57662
transfac	M01266	ELF1	0.651264	0.685915	8.81725	0.711058	0.743132	8.81725	0.686002	0.670646	8.81725	0.666611	0.644599	8.81725	0.582351	0.588468	8.81725
transfac	M00203	Gata1	0.684782	0.629529	7.90188	0.570568	0.584509	9.2267	0.603079	0.604425	8.02861	0.542163	0.557712	8.76326	0.53301	0.55383	10.1862
transfac	M00800	Ap2gamma	0.683097	0.639757	8.88722	0.817533	0.739858	8.21133	0.60169	0.570467	8.90119	0.552765	0.559757	11.0965	0.531234	0.54499	11.1065
transfac	M00799	Cmyc	0.607275	0.593733	9.94748	0.673923	0.641617	5.40885	0.6034	0.596859	9.94748	0.574622	0.585474	9.94748	0.527762	0.551346	11.4574
transfac	M00231	MEF2A	0.650367	0.632784	9.73877	0.793566	0.715233	5.60927	0.737697	0.688797	7.77542	0.697372	0.676839	8.1999	0.67551	0.658506	8.21338
transfac	M01035	Yy1	0.702382	0.668857	9.97356	0.752156	0.697388	9.73455	0.766738	0.707071	9.51711	0.72391	0.681106	9.81787	0.68081	0.652282	10.2917
transfac	M00941	MEF2A	0.61959	0.59674	10.4286	0.76032	0.691457	8.40669	0.692382	0.648353	9.74994	0.625657	0.614508	9.93324	0.613599	0.604242	9.92897
transfac	M01034	Cmyc	0.595601	0.577275	9.00206	0.658368	0.611106	7.53427	0.598797	0.577608	9.00206	0.568657	0.557973	9.64544	0.534039	0.536067	10.0453
transfac	M00972	IRF4	0.627447	0.597327	12.6036	0.714105	0.644662	9.65696	0.722071	0.65723	9.65696	0.682797	0.634265	9.82254	0.678497	0.628676	10.8778
transfac	M02090	E2F4	0.651936	0.632215	8.11025	0.799138	0.762537	8.07627	0.581273	0.573298	9.47149	0.463167	0.505125	12.0133	0.429711	0.501543	14.6989
transfac	M00517	FOSL1	0.889976	0.867196	10.0753	0.91076	0.88099	10.0583	0.892203	0.863226	10.5584	0.882775	0.857813	10.603	0.857501	0.828762	10.7145
transfac	M03541	Cjun	0.761363	0.733962	9.34035	0.79897	0.754457	9.34035	0.728067	0.716207	9.34035	0.718976	0.705515	9.34035	0.65956	0.664353	9.34035
transfac	M02278	PU1	0.799016	0.743759	9.86653	0.7997	0.745834	9.86653	0.797438	0.739235	9.86653	0.785442	0.735127	9.86653	0.716306	0.688792	9.86653
transfac	M02044	Yy1	0.722695	0.673127	7.12187	0.798819	0.721339	5.78413	0.719814	0.676083	8.35579	0.665134	0.645698	8.35579	0.63782	0.626386	9.40959
transfac	M00143	Pax5	0.612709	0.582347	6.40433	0.66003	0.618347	4.75945	0.589829	0.568536	6.71957	0.576003	0.566044	7.1906	0.58489	0.572066	7.21485
transfac	M00810	Srf	0.680263	0.670179	8.3386	0.700115	0.676408	8.3564	0.676864	0.665912	9.44567	0.620554	0.644574	10.0105	0.618212	0.64231	10.0004
transfac	M00803	E2F4	0.629761	0.627189	9.46012	0.845822	0.829032	7.93287	0.545591	0.548318	8.69649	0.425995	0.5	-8.58532	0.420108	0.5	-8.58532
transfac	M01032	HNF4A	0.611185	0.607996	8.318	0.696643	0.670223	8.318	0.591631	0.592327	8.318	0.626871	0.614514	8.318	0.610465	0.596212	8.318
transfac	M00348	Gata2	0.829413	0.77304	9.20539	0.883166	0.821872	8.31631	0.841742	0.783949	9.14198	0.804225	0.749377	9.20539	0.713176	0.667929	9.85192
transfac	M00428	E2F1	0.727039	0.677806	8.12881	0.91738	0.849475	7.79315	0.477326	0.500659	6.6727	0.427777	0.5	3.30236	0.433372	0.5	3.30236
transfac	M02024	MEF2A	0.559423	0.555393	12.9819	0.739355	0.671586	7.83304	0.717854	0.668265	10.1963	0.636734	0.629682	10.8294	0.611449	0.612929	10.8294
transfac	M00924	Cjun	0.772446	0.720777	9.07531	0.816333	0.751323	8.7913	0.751115	0.699864	9.12538	0.742178	0.692852	9.12538	0.711587	0.668556	9.24823
transfac	M03551	Junb	0.900875	0.867043	9.99359	0.931721	0.895949	9.96508	0.890998	0.855903	10.2355	0.883679	0.849826	10.2355	0.850959	0.825087	10.2355
transfac	M00971	ETS1	0.63454	0.624345	9.03693	0.685066	0.657438	9.03693	0.687153	0.657233	9.03693	0.654456	0.630241	9.80183	0.579064	0.580058	9.98529
transfac	M00939	E2F4	0.670733	0.663217	7.61899	0.82985	0.809447	6.89025	0.505055	0.51453	6.91995	0.391258	0.5	-9.74937	0.402543	0.5	-9.74937
transfac	M00037	Nfe2	0.846485	0.810175	10.7423	0.862318	0.816622	10.7423	0.843143	0.808716	10.7423	0.827181	0.797958	10.7423	0.816106	0.788658	11.9015
transfac	M01145	Cmyc	0.623415	0.592708	4.43523	0.702356	0.646052	2.87993	0.598046	0.577335	5.42991	0.597044	0.578104	5.41941	0.559293	0.551525	6.37332
transfac	M03811	Ap2gamma	0.73872	0.693387	8.78196	0.840916	0.78261	8.68009	0.646894	0.619148	9.7392	0.605666	0.588641	9.92461	0.588628	0.580852	9.90793
transfac	M02025	MEF2C	0.564108	0.56306	9.21005	0.737094	0.692811	9.21005	0.728792	0.687816	9.21005	0.635093	0.62826	10.6498	0.589965	0.597898	10.6498
transfac	M00517	Cfos	0.75862	0.742349	10.0905	0.785799	0.750424	9.79675	0.748559	0.731794	10.2285	0.733334	0.726218	10.3384	0.706875	0.708129	10.7851
transfac	M01307	POU5F1	0.658434	0.650259	9.23946	0.733151	0.67617	9.23946	0.610714	0.626943	10.4966	0.64089	0.637306	10.5561	0.636635	0.632124	10.5908
transfac	M00795	POU5F1	0.733349	0.686528	9.47445	0.81897	0.755091	9.48777	0.784786	0.743523	9.48595	0.759	0.722798	9.48319	0.751926	0.707254	9.47445
transfac	M03567	SP2	0.67991	0.63771	11.4465	0.890617	0.808923	9.85657	0.724338	0.672727	11.8369	0.726235	0.675421	11.8356	0.689122	0.656902	12.9351
transfac	M01251	E2F1	0.35812	0.50006	-12.7517	0.427491	0.513881	10.1684	0.545716	0.538448	6.98214	0.474881	0.510241	9.22238	0.453576	0.5	-6.50336
transfac	M00415	ZEB1	0.457507	0.501065	10.878	0.531974	0.538729	7.21853	0.52643	0.526757	9.17526	0.463929	0.5	0.212245	0.493675	0.50812	9.21458
transfac	M00121	USF1	0.936338	0.874693	7.72353	0.94745	0.887649	7.15235	0.939632	0.877722	7.42844	0.92406	0.860046	7.6888	0.843653	0.781897	8.09329
transfac	M00771	ELF1	0.712374	0.65262	9.71188	0.757895	0.691788	8.90276	0.762719	0.695567	9.22513	0.729266	0.670226	9.72008	0.667967	0.622621	10.0885
transfac	M00074	ETS1	0.651642	0.609932	9.05784	0.664481	0.620404	9.02984	0.694893	0.646357	8.63121	0.619288	0.597484	9.05784	0.598791	0.582678	9.05751
transfac	M01877	Gata2	0.833818	0.760885	8.76713	0.884855	0.806838	8.69997	0.811722	0.747385	8.76713	0.770058	0.714755	8.85153	0.684644	0.653532	9.28161
transfac	M02014	FOXA2	0.734749	0.687674	9.88117	0.822276	0.76422	9.2422	0.782865	0.73249	9.66022	0.774795	0.722143	9.88117	0.709	0.664166	9.88117
transfac	M02074	Gabp	0.866568	0.802469	9.24753	0.912565	0.847195	8.88753	0.808198	0.746028	9.40067	0.736146	0.690874	9.847	0.721264	0.67824	9.847
transfac	M00652	Nrf1	0.969482	0.933531	11.4215	0.992655	0.963222	10.3082	0.95583	0.919136	11.8932	0.932764	0.900931	11.8932	0.913707	0.874682	11.8932
transfac	M00963	RXRA	0.593472	0.581773	8.78696	0.662808	0.628112	8.78696	0.63417	0.607191	8.78696	0.604871	0.591639	8.91656	0.594228	0.580602	9.36649
transfac	M01028	Nrsf	0.820096	0.752482	6.60225	0.834031	0.757238	7.01302	0.813308	0.753848	8.20276	0.793561	0.752602	8.09143	0.780686	0.743059	9.01565
transfac	M01033	HNF4A	0.572781	0.564261	6.92904	0.610239	0.600382	6.78644	0.496613	0.51866	6.78644	0.468868	0.500077	5.64561	0.482184	0.500102	5.64561
transfac	M01894	Yy1	0.596016	0.609113	9.90075	0.644118	0.645528	9.06892	0.702503	0.680559	9.06892	0.660152	0.66356	9.06892	0.60797	0.631286	9.06892
transfac	M01217	NR4A1	0.492245	0.557143	6.71662	0.787022	0.745805	8.87336	0.50898	0.557143	12.3978	0.478367	0.528571	13.3523	0.581224	0.614286	12.1913
transfac	M00998	Pbx3	0.545761	0.537768	6.8824	0.557726	0.543883	6.66147	0.516675	0.516881	7.82244	0.5423	0.541345	8.32169	0.530543	0.528469	7.77165
transfac	M00431	E2F1	0.710546	0.663612	8.52865	0.912595	0.842069	7.60701	0.471467	0.503473	6.3704	0.41434	0.5	2.42874	0.424565	0.5	2.42874
transfac	M00050	E2F1	0.625558	0.60121	7.7402	0.823381	0.752149	6.15523	0.444364	0.5	-0.453754	0.373349	0.5	-0.453754	0.393343	0.5	-0.453754
transfac	M02095	FOSL1	0.869396	0.875496	11.9769	0.892869	0.889586	11.9769	0.869034	0.875316	11.9769	0.859888	0.875496	11.9769	0.835762	0.85258	11.9769
transfac	M00123	Cmyc	0.62516	0.600933	7.30074	0.679074	0.639615	6.70989	0.633335	0.606177	7.62332	0.601795	0.585286	8.40445	0.545125	0.544035	8.9703
transfac	M01267	FOSL1	0.874769	0.875496	11.8238	0.892407	0.889586	11.8238	0.872598	0.875316	11.8238	0.86672	0.875496	11.8238	0.84191	0.85258	11.8238
transfac	M03557	NFKB	0.861637	0.78876	9.62279	0.888036	0.806294	9.64972	0.829186	0.758721	9.92207	0.79265	0.733204	10.5865	0.768839	0.716408	10.6233
transfac	M00024	E2F1	0.49988	0.507905	6.94193	0.681183	0.63464	4.81752	0.488324	0.500898	9.35826	0.414779	0.500539	15.8265	0.420908	0.500359	14.3721
transfac	M00791	FOXA1	0.676383	0.640916	10.1282	0.797179	0.728913	9.58497	0.778841	0.716883	9.88323	0.755998	0.699934	10.0881	0.719185	0.672107	10.5283
transfac	M00941	MEF2C	0.681733	0.646555	10.4286	0.799082	0.727787	8.52733	0.753082	0.696769	9.93324	0.680818	0.650058	9.93324	0.672672	0.643441	9.93324
transfac	M00128	Gata1	0.684307	0.641304	5.98285	0.572779	0.588731	8.32223	0.622081	0.615683	7.53048	0.545259	0.568711	9.0492	0.527449	0.559394	10.1389
transfac	M00186	Srf	0.693262	0.676711	8.61532	0.720077	0.688358	7.41315	0.670464	0.669657	9.18454	0.624194	0.650322	9.6927	0.626703	0.650758	9.67359
transfac	M00172	Cfos	0.69316	0.6524	9.4934	0.724489	0.676357	8.68607	0.691164	0.654159	9.18259	0.674375	0.644052	9.49898	0.630839	0.616088	9.49898
transfac	M01259	CTCF	0.931293	0.861796	9.91929	0.930341	0.856769	9.8232	0.919468	0.847767	10.4032	0.916765	0.849463	10.4032	0.90258	0.8349	10.8524
transfac	M01304	Srf	0.655355	0.651019	9.21518	0.670093	0.659253	8.99622	0.658006	0.653109	9.25003	0.614897	0.64109	9.81982	0.620583	0.641177	10.2357
transfac	M00967	HNF4G	0.737713	0.680036	8.99775	0.765565	0.690393	8.16053	0.671185	0.632264	9.63098	0.689866	0.643137	9.00259	0.668713	0.626203	9.23202
transfac	M00123	Max	0.679559	0.638364	7.77466	0.726712	0.673198	7.02022	0.672543	0.633921	7.70231	0.640063	0.61149	8.19124	0.568509	0.558312	8.9703
transfac	M00033	p300	0.5142	0.516462	8.37437	0.621646	0.58875	7.46141	0.519382	0.516195	7.95344	0.489998	0.503381	9.52876	0.491921	0.504894	10.4729
transfac	M01873	Egr1	0.815302	0.750178	12.4331	0.946654	0.884822	9.92436	0.768188	0.719195	12.4331	0.753957	0.715812	12.4331	0.720139	0.68198	12.4331
transfac	M00346	Gata1	0.681137	0.637552	7.48599	0.568294	0.587737	8.06873	0.572888	0.60999	7.76036	0.520109	0.57764	7.57067	0.502752	0.554477	8.07784
transfac	M00158	HNF4A	0.783024	0.720132	8.45055	0.817707	0.747017	8.19764	0.7487	0.690225	8.45055	0.767314	0.70523	8.45055	0.764153	0.702929	8.45055
transfac	M00194	NFKB	0.843419	0.769057	8.42214	0.869312	0.792575	8.43126	0.798604	0.733527	9.24584	0.767619	0.704134	9.76803	0.742371	0.688307	9.76829
transfac	M01124	POU5F1	0.804532	0.753886	9.47406	0.836283	0.773689	9.54661	0.818358	0.772021	9.66121	0.818331	0.774611	9.34563	0.829499	0.782383	9.69658
transfac	M00340	ETS1	0.579039	0.562238	7.63329	0.590843	0.56765	7.76405	0.63119	0.598139	7.46314	0.602533	0.580058	8.05074	0.558685	0.554245	9.86515
transfac	M00793	Yy1	0.688351	0.655252	10.2076	0.734704	0.677731	9.08181	0.732165	0.689483	9.17436	0.707548	0.674879	9.67187	0.679915	0.655744	10.4733
transfac	M01247	Nanog	0.630704	0.608333	10.6454	0.725576	0.66834	9.80065	0.771397	0.710859	10.3509	0.77188	0.719444	9.79451	0.731958	0.684091	10.6044
transfac	M00217	USF1	0.877701	0.808864	8.25985	0.885541	0.811503	8.29655	0.875459	0.800875	8.7278	0.847593	0.776893	8.7278	0.729533	0.692731	8.7278
transfac	M01747	Brf1	0.918459	0.915916	10.2392	0.968024	0.955817	10.3509	0.956867	0.948949	10.3534	0.955153	0.948949	10.3096	0.959166	0.95045	10.349
transfac	M00922	Srf	0.676067	0.667828	8.7516	0.690069	0.67582	8.75954	0.684246	0.673228	8.77934	0.633744	0.648842	9.93908	0.63083	0.646577	9.94075
transfac	M00233	MEF2A	0.570346	0.558439	0.806104	0.748714	0.684833	-3.72084	0.686279	0.641133	-0.0643275	0.649992	0.628836	0.665614	0.642452	0.624549	0.0247735
transfac	M01256	Nrsf	0.878671	0.803242	9.75385	0.890662	0.807998	7.79374	0.867883	0.802474	9.76159	0.857605	0.801084	9.77959	0.854318	0.798638	9.81184
transfac	M02053	ELF1	0.834944	0.762091	8.64459	0.882227	0.802384	8.18637	0.778928	0.708011	8.64459	0.694872	0.649223	9.56987	0.672901	0.631852	9.56339
transfac	M01034	USF1	0.874221	0.806742	9.58608	0.877205	0.809071	9.58608	0.874682	0.808001	9.58608	0.859091	0.79075	9.58608	0.793856	0.728345	9.60333
transfac	M00349	Gata2	0.687418	0.637043	8.03301	0.769269	0.696705	8.01305	0.71223	0.651191	8.01305	0.655312	0.612932	10.2536	0.593891	0.57029	10.2841
transfac	M00997	BHLHE40	0.732839	0.692748	7.87597	0.753543	0.701425	8.16937	0.687285	0.671756	8.4605	0.687336	0.679389	8.4605	0.586533	0.580153	8.4605
transfac	M00982	Egr1	0.766451	0.706731	12.8526	0.923913	0.848974	10.1161	0.764561	0.708957	12.7265	0.76532	0.717504	12.8526	0.725561	0.685096	13.5682
transfac	M00026	MEF2A	0.621409	0.617216	9.21734	0.772631	0.696026	4.96222	0.72248	0.675598	6.4288	0.686979	0.665388	6.39888	0.66935	0.652527	6.74347
transfac	M00615	Max	0.685638	0.635667	6.48453	0.759941	0.682615	4.56391	0.677147	0.633229	6.98287	0.64852	0.620471	7.29262	0.576096	0.573361	7.79423
transfac	M01870	ETS1	0.664954	0.624607	10.2049	0.710284	0.658488	8.93038	0.694992	0.643999	8.82042	0.66729	0.625	8.82042	0.597904	0.586871	10.2049
transfac	M02104	Nfe2	0.820038	0.748724	10.8153	0.849476	0.779367	9.45388	0.837118	0.774799	9.45388	0.820439	0.766776	10.6804	0.807089	0.753829	10.6788
transfac	M00965	RXRA	0.594611	0.564465	7.39343	0.668296	0.620542	6.43348	0.574447	0.557776	8.19446	0.57298	0.555435	8.74401	0.564518	0.550334	8.33445
transfac	M01007	Srf	0.668637	0.680456	9.72705	0.679015	0.682331	9.40504	0.677929	0.68246	10.1883	0.630077	0.66626	10.2041	0.632712	0.667131	10.0793
transfac	M00933	SP2	0.671538	0.644108	11.7279	0.875993	0.795835	10.0692	0.738225	0.694613	11.9355	0.750907	0.70101	11.6972	0.709149	0.674747	12.7553
transfac	M00517	Jund	0.822084	0.775282	9.95522	0.851866	0.78956	9.62754	0.809687	0.763813	10.2008	0.794301	0.754829	10.2008	0.771584	0.737454	10.5491
transfac	M00430	E2F1	0.664326	0.629956	7.86034	0.868893	0.787918	7.00571	0.44299	0.50006	3.46802	0.425564	0.5	2.48096	0.434965	0.5	2.48096
transfac	M01047	Ap2alpha	0.664462	0.63011	5.86886	0.820198	0.742422	1.73254	0.63459	0.594474	5.34928	0.597875	0.581132	5.47798	0.581594	0.570279	5.53344
transfac	M00517	Junb	0.908645	0.85923	10.0753	0.934475	0.877096	10.0583	0.898541	0.847078	10.3082	0.888537	0.83695	10.888	0.859113	0.813947	10.8874
transfac	M01871	EBF	0.735883	0.679627	9.86774	0.782337	0.706947	9.29601	0.675493	0.640163	10.6402	0.643032	0.626924	10.8039	0.648729	0.630024	10.8066
transfac	M00516	E2F1	0.726811	0.673673	6.73856	0.924969	0.865674	5.59083	0.468221	0.507845	5.04996	0.398462	0.50018	16.2536	0.412841	0.500299	16.86
transfac	M00232	MEF2A	0.618613	0.608078	7.85308	0.769265	0.694102	3.17549	0.707859	0.66505	6.01356	0.672625	0.65704	6.46823	0.661046	0.648748	6.46847
transfac	M00041	Cjun	0.570376	0.552499	4.38546	0.632686	0.595281	3.0135	0.57754	0.565371	6.97956	0.571627	0.564238	7.01372	0.520204	0.541127	7.82719
transfac	M00973	Tcf12	0.672766	0.65215	9.78254	0.699079	0.661695	9.78254	0.679447	0.650159	9.78254	0.651229	0.627979	9.78254	0.609849	0.586827	9.78254
transfac	M00256	Nrsf	0.836647	0.766604	2.11567	0.852443	0.772389	2.14049	0.833178	0.767252	2.14638	0.820991	0.766077	3.3458	0.811808	0.759435	3.45035
transfac	M00924	FOSL1	0.841063	0.802959	9.24823	0.871985	0.829401	9.24781	0.834206	0.790328	9.24823	0.829264	0.789607	9.36095	0.788735	0.741068	9.47346
transfac	M00925	FOSL1	0.882293	0.874053	10.4617	0.899885	0.890281	10.4617	0.878948	0.875677	10.4617	0.878479	0.875316	10.4617	0.845437	0.850415	10.4617
transfac	M01125	POU5F1	0.85711	0.816062	12.7867	0.894684	0.834703	12.2445	0.884641	0.841969	9.827	0.878118	0.834197	10.2485	0.872614	0.829016	11.1197
transfac	M00131	FOXA2	0.634563	0.600304	9.22478	0.74744	0.685479	8.12271	0.738735	0.678652	9.01442	0.71458	0.665945	9.30204	0.678423	0.639656	9.39992
transfac	M03837	POU5F1	0.728543	0.673575	11.7941	0.819827	0.755474	8.97559	0.779766	0.717617	9.40183	0.761712	0.720207	8.85938	0.754745	0.715026	10.3989
transfac	M00939	E2F1	0.743624	0.698287	7.62985	0.939403	0.88784	6.89025	0.462129	0.507845	5.92414	0.404811	0.5	0.061735	0.405054	0.5	0.061735
transfac	M01857	Ap2alpha	0.698088	0.656838	9.45349	0.835792	0.760053	8.81264	0.643496	0.614915	9.09868	0.586581	0.585384	10.298	0.557741	0.56146	10.3386
transfac	M00189	Ap2alpha	0.633838	0.599991	8.39246	0.763611	0.687653	8.02336	0.557272	0.53939	8.80352	0.473477	0.535637	11.2543	0.444405	0.523969	11.896
transfac	M01200	CTCF	0.928835	0.854292	8.39981	0.923612	0.844677	8.55656	0.911363	0.832879	8.68117	0.912952	0.842657	8.68117	0.896952	0.825667	8.73884
transfac	M00075	Gata1	0.413293	0.50854	8.09393	0.392048	0.5	-0.599102	0.563183	0.557324	5.56921	0.481751	0.507246	6.98142	0.453915	0.500518	8.77527
transfac	M01883	IRF4	0.540727	0.542284	6.51096	0.633262	0.608118	6.96973	0.570914	0.549575	8.1307	0.510579	0.52175	10.4049	0.488591	0.511179	10.4049
transfac	M00006	MEF2A	0.585226	0.563854	6.90015	0.716834	0.660028	4.82976	0.609549	0.584781	7.33709	0.549653	0.552911	7.33709	0.533333	0.543321	9.22208
transfac	M01012	FOXA2	0.69805	0.653075	9.8872	0.810855	0.739401	9.3284	0.794613	0.72321	9.72903	0.790556	0.723566	9.86654	0.755178	0.693397	10.2439
transfac	M01012	FOXA1	0.700462	0.655158	10.2283	0.813305	0.741034	9.3284	0.789191	0.718113	9.87805	0.79068	0.722869	9.72566	0.75216	0.691378	10.2334
transfac	M00196	SP1	0.542139	0.534499	10.2715	0.597319	0.566292	4.08566	0.593646	0.567442	8.97067	0.538751	0.576931	10.5706	0.499981	0.560298	11.4126
transfac	M00771	ETS1	0.661868	0.622248	9.72902	0.70005	0.649571	9.0279	0.722403	0.670204	9.02776	0.686196	0.644392	9.4849	0.636	0.613601	10.0385
transfac	M00414	ZEB1	0.689111	0.639377	8.72065	0.779982	0.709457	8.11346	0.693591	0.647497	9.29653	0.618431	0.603834	10.1696	0.536453	0.539137	10.8841
transfac	M00119	Max	0.678489	0.634145	3.37696	0.752109	0.68162	2.5287	0.680365	0.636375	5.04573	0.659191	0.624473	4.95519	0.589179	0.576767	6.27764
transfac	M00925	Jund	0.822678	0.772139	9.94689	0.85444	0.793605	9.94689	0.807629	0.769474	10.4617	0.796978	0.765163	10.4617	0.766553	0.748445	10.4617
transfac	M00803	E2F1	0.742842	0.723081	9.46012	0.962781	0.910562	7.93287	0.549417	0.546173	9.46012	0.470752	0.5	2.48856	0.469047	0.5	2.48856
transfac	M02016	HNF4A	0.834414	0.764557	9.23046	0.853878	0.779567	9.05617	0.793832	0.728081	9.82908	0.808712	0.742421	9.81364	0.804022	0.738945	9.82368
transfac	M02102	Nrf1	0.969428	0.929721	11.8746	0.994101	0.96455	11.2385	0.959291	0.910246	13.0247	0.938781	0.88696	13.1178	0.924648	0.872566	13.4473
transfac	M00925	FOSL2	0.870322	0.817842	10.4617	0.891585	0.832749	9.94689	0.859536	0.815431	10.4617	0.855433	0.813864	10.4617	0.825783	0.796805	10.4617
transfac	M00924	Junb	0.855173	0.797743	9.24912	0.897018	0.832843	9.09896	0.836554	0.775608	9.43164	0.826316	0.769097	9.28512	0.783007	0.72772	9.35837
transfac	M03572	BHLHE40	0.775283	0.723282	8.82044	0.80798	0.743014	8.84344	0.718329	0.675573	8.79596	0.715693	0.69084	8.83798	0.597969	0.59542	8.83798
transfac	M00933	SP1	0.550669	0.544239	10.9144	0.59973	0.570079	5.62715	0.600591	0.576094	9.2608	0.557734	0.583991	10.7976	0.520905	0.568471	11.3426
transfac	M00325	Nrsf	0.813817	0.744641	7.07839	0.828283	0.746252	6.08286	0.789912	0.729367	7.24943	0.766302	0.724428	8.10554	0.764541	0.721767	8.10554
transfac	M01368	POU2F2	0.497611	0.553723	8.77504	0.503427	0.561645	8.56564	0.578115	0.579965	7.93396	0.535316	0.601596	7.46712	0.533404	0.598936	7.40177
transfac	M00924	Jund	0.775411	0.725442	9.07531	0.818339	0.754906	8.7913	0.751257	0.702949	9.19272	0.741425	0.695281	9.24415	0.714461	0.674433	9.24823
transfac	M00412	ZEB1	0.688856	0.647364	8.46722	0.69276	0.658199	8.46722	0.748115	0.699414	8.27238	0.67062	0.63951	8.46722	0.590224	0.567492	8.55425
transfac	M01739	GTF2B	0.49681	0.513117	5.73846	0.493284	0.508652	4.78653	0.521055	0.524434	5.82726	0.463756	0.500514	11.6199	0.492458	0.50643	9.31982
transfac	M00800	Ap2alpha	0.679856	0.636849	9.09082	0.811341	0.734002	7.87415	0.606222	0.575389	8.47885	0.555307	0.56648	11.0083	0.530946	0.549475	11.2314
transfac	M00918	E2F1	0.745176	0.695772	7.65158	0.939952	0.888868	7.08772	0.460495	0.509462	6.21661	0.4004	0.5	0.59527	0.40217	0.5	0.59527
transfac	M00152	Srf	0.636234	0.662428	2.44456	0.631166	0.664612	4.12109	0.659561	0.670441	2.14726	0.620668	0.660512	2.45944	0.624679	0.663299	2.24439
transfac	M00918	E2F4	0.671098	0.660529	7.45715	0.830429	0.808575	7.08772	0.504466	0.514978	7.08772	0.386958	0.5	-11.0114	0.398783	0.5	-11.0114
transfac	M00615	Cmyc	0.632397	0.599002	6.48239	0.720504	0.656435	4.16121	0.631892	0.599652	6.50143	0.600157	0.586226	7.23535	0.540556	0.550765	7.73288
transfac	M01660	Gabp	0.793303	0.771296	10.4255	0.860525	0.81964	10.4255	0.711639	0.68412	10.4255	0.659773	0.642888	10.4255	0.597215	0.592181	10.4255
transfac	M00243	Egr1	0.830461	0.758102	6.86633	0.930993	0.853613	4.06321	0.801793	0.740474	8.00423	0.779143	0.726318	8.73905	0.740074	0.700588	8.74593
transfac	M00799	Max	0.654209	0.627049	9.94748	0.710846	0.655974	5.40885	0.645518	0.627723	9.94748	0.62004	0.616555	9.94748	0.560234	0.569757	11.4574
transfac	M03807	SP2	0.677883	0.629293	12.0107	0.892068	0.805812	9.58468	0.70642	0.658586	12.9256	0.719156	0.677778	13.1453	0.680208	0.660269	12.9354
transfac	M00926	Cfos	0.752532	0.74074	10.3012	0.774642	0.75118	10.3012	0.740988	0.738947	10.3012	0.730406	0.738698	10.3012	0.701448	0.723563	10.3012
transfac	M01261	FOXA1	0.826082	0.75354	9.03866	0.876779	0.802964	8.43258	0.840474	0.770844	9.03866	0.836573	0.766525	9.03866	0.788417	0.719562	9.7555
transfac	M00144	Pax5	0.551385	0.540083	4.14193	0.627132	0.592755	4.10085	0.536027	0.529907	4.38905	0.525845	0.523572	5.86298	0.530716	0.528245	4.38905
transfac	M00339	ETS1	0.605807	0.573244	8.93102	0.661745	0.611653	7.50666	0.662935	0.613077	7.50652	0.632081	0.597877	8.95846	0.58658	0.564072	8.92403
transfac	M00261	EBF	0.68209	0.63462	7.63405	0.727275	0.661681	7.09445	0.627516	0.597637	8.37277	0.60921	0.591874	9.18193	0.595945	0.583485	9.37985
transfac	M00925	Cfos	0.753932	0.740308	10.4617	0.775284	0.752226	9.94689	0.740981	0.738433	10.4617	0.731224	0.737702	10.4617	0.700972	0.723546	10.4617
transfac	M02063	ETS1	0.753449	0.699161	9.33864	0.80428	0.729109	8.72317	0.739628	0.691562	9.38887	0.687362	0.658281	9.70993	0.664263	0.646226	10.0199
transfac	M00187	USF1	0.886051	0.812288	9.14083	0.903768	0.830143	8.68661	0.867983	0.795929	9.14083	0.845097	0.778781	9.8778	0.77485	0.723033	9.8778
transfac	M00920	E2F1	0.763521	0.704935	8.02524	0.94849	0.89549	6.26314	0.480464	0.512996	5.99732	0.411448	0.50006	15.8075	0.419328	0.50006	16.0843
transfac	M00762	HNF4G	0.801299	0.733155	9.81274	0.822979	0.747717	9.16869	0.767853	0.709447	9.89469	0.771234	0.711052	9.81274	0.759494	0.711408	9.81403
transfac	M00796	USF1	0.891825	0.818419	9.15479	0.896072	0.82016	8.91707	0.881864	0.80705	8.91076	0.866062	0.792696	9.43987	0.794602	0.73111	9.48459
transfac	M00924	Cfos	0.72106	0.696827	9.07531	0.755473	0.718569	9.11076	0.701408	0.677908	9.19583	0.690985	0.671668	9.24823	0.66564	0.65474	9.36102
transfac	M01034	Tcf12	0.62649	0.597056	8.02887	0.679603	0.635004	7.52425	0.630528	0.596145	8.45775	0.600177	0.572446	8.47148	0.562363	0.54679	9.51566
transfac	M00762	HNF4A	0.753486	0.687184	8.9475	0.774402	0.703638	8.48931	0.707549	0.655922	9.58957	0.716449	0.665227	9.6456	0.712708	0.660038	9.57515
transfac	M00413	ZEB1	0.637976	0.608493	8.41361	0.683935	0.646313	7.75918	0.717394	0.668663	8.58229	0.630755	0.59598	9.50297	0.524097	0.536608	10.9118
transfac	M02281	SP1	0.543065	0.536593	9.68553	0.593755	0.567257	5.2869	0.604459	0.575579	8.55291	0.572232	0.582938	10.7734	0.543516	0.567095	10.8119
transfac	M00341	Gabp	0.805977	0.73852	9.12756	0.882268	0.806021	8.72568	0.741928	0.688542	10.1556	0.693816	0.653433	10.1556	0.6541	0.62056	10.444
transfac	M00932	SP1	0.55249	0.543641	10.5592	0.600157	0.570171	5.56354	0.591254	0.569237	9.68296	0.542925	0.577362	10.7051	0.509126	0.564714	11.3772
transfac	M03815	Cfos	0.739095	0.738267	10.4109	0.770021	0.74758	10.4109	0.725242	0.731429	10.4109	0.714675	0.728907	10.4109	0.68519	0.715796	10.4109
transfac	M01783	SP2	0.719079	0.656902	12.0013	0.896154	0.815361	7.57741	0.678404	0.649832	12.305	0.676757	0.659259	12.2207	0.656146	0.644444	12.2207
transfac	M00403	MEF2A	0.569675	0.556295	9.19639	0.726583	0.668019	6.3338	0.636443	0.601647	8.53195	0.561141	0.560131	8.86075	0.556788	0.555787	8.89008
transfac	M01301	MEF2A	0.595225	0.591663	9.43608	0.751591	0.684224	6.11678	0.684599	0.640794	7.36379	0.627853	0.616426	8.34568	0.612404	0.607231	8.54268
transfac	M00215	Srf	0.673904	0.682198	9.24637	0.687644	0.688004	9.18753	0.672092	0.681937	9.31728	0.62963	0.665738	9.61308	0.639029	0.669657	9.18489
transfac	M00134	HNF4A	0.805171	0.736159	9.05504	0.83225	0.758983	8.65997	0.768284	0.704105	9.56492	0.781305	0.715045	9.24618	0.780426	0.715147	9.24766
transfac	M00915	Ap2gamma	0.67524	0.638337	10.0512	0.815414	0.739138	8.51353	0.609894	0.58288	9.4395	0.545469	0.556024	11.742	0.538727	0.554686	11.742
transfac	M00932	SP2	0.705519	0.654209	11.6657	0.89415	0.810504	10.255	0.752191	0.698316	12.5015	0.758236	0.707071	12.9102	0.724554	0.687205	12.8912
transfac	M01045	Ap2alpha	0.806551	0.736614	8.72513	0.885792	0.811991	7.4248	0.712077	0.656838	9.22144	0.685359	0.647205	9.6503	0.687621	0.646391	10.0057
transfac	M00513	ATF3	0.633014	0.6	8.20427	0.664205	0.610855	6.24023	0.613433	0.58732	8.08635	0.593279	0.578417	8.98461	0.544383	0.546942	10.522
transfac	M00924	FOSL2	0.823246	0.767752	9.06392	0.856863	0.793108	9.06392	0.803962	0.747498	9.20847	0.797526	0.741652	9.24823	0.768951	0.718626	9.24823
transfac	M00210	POU2F2	0.498368	0.557447	10.3661	0.507597	0.561881	10.3395	0.570108	0.573936	10.3562	0.537683	0.590957	8.86805	0.534049	0.581206	8.86805
transfac	M01031	HNF4A	0.836511	0.761975	9.28081	0.856685	0.782246	9.06862	0.803426	0.736926	10.0501	0.814609	0.747048	9.99035	0.811801	0.745897	9.93808
transfac	M01863	ATF3	0.663749	0.631745	8.73695	0.653325	0.625333	8.74503	0.663423	0.629137	8.41816	0.64152	0.617716	8.74503	0.574743	0.574011	9.4307
transfac	M00795	POU2F2	0.490896	0.562411	11.8157	0.49365	0.571643	11.0478	0.591943	0.586525	10.5502	0.542361	0.601773	9.77917	0.534409	0.601064	9.15457
transfac	M00322	Max	0.702869	0.663638	8.26606	0.823751	0.748774	6.8947	0.644356	0.613893	8.25349	0.580693	0.576144	9.66592	0.540838	0.545355	9.74464
transfac	M03568	Tr4	0.572026	0.572149	9.27133	0.637919	0.609697	8.81036	0.602634	0.598133	9.27133	0.594154	0.594854	9.27133	0.586051	0.582492	8.91742
transfac	M00518	RXRA	0.573488	0.553094	6.4072	0.622045	0.597215	3.28692	0.548827	0.535033	3.8268	0.558218	0.546237	6.96703	0.54893	0.542809	7.27347
transfac	M01830	Max	0.701105	0.646731	8.15252	0.763732	0.690965	6.90224	0.671743	0.630152	8.74825	0.636339	0.611014	9.14471	0.580002	0.571209	9.31195
transfac	M01587	Znf263	0.761814	0.70339	11.5848	0.884189	0.80816	10.0788	0.737273	0.68013	11.7982	0.668879	0.630184	14.4937	0.557675	0.571763	15.227
swiss	TAL1_TCF{3,4,12}.p2	Tcf12	0.574296	0.555634	6.20345	0.591178	0.569941	6.05237	0.574451	0.554284	6.72107	0.563384	0.550942	7.94033	0.531944	0.532273	7.94007
swiss	GATA1..3.p2	Gata2	0.537755	0.544535	8.57746	0.60938	0.599799	9.16335	0.543123	0.556989	9.16335	0.543001	0.548222	9.16335	0.504031	0.514496	5.97511
swiss	PAX5.p2	Pax5	0.605855	0.579128	5.78915	0.654145	0.612645	3.65414	0.631682	0.595016	6.86218	0.608929	0.593873	8.31972	0.599871	0.590654	8.31925
swiss	JUN.p2	Junb	0.543729	0.552662	6.2626	0.633084	0.596394	4.84787	0.569626	0.562645	5.08706	0.561508	0.562066	5.72814	0.515913	0.535446	10.9956
swiss	GATA1..3.p2	Gata1	0.479327	0.519022	8.57746	0.458876	0.514023	9.16335	0.604307	0.578028	8.4132	0.542687	0.542961	9.16335	0.516871	0.53222	9.16335
swiss	JUN.p2	Jund	0.554496	0.547833	6.2626	0.618476	0.583233	4.7538	0.570635	0.557442	5.54691	0.568996	0.55792	8.06845	0.519571	0.542847	10.9956
swiss	ELK1,4_GABP{A,B1}.p3	Gabp	0.870192	0.802663	8.98825	0.910827	0.836792	8.15635	0.826937	0.757981	10.4696	0.781967	0.726712	10.6189	0.739052	0.686501	11.585
swiss	EP300.p2	p300	0.546634	0.533502	6.44461	0.640234	0.601564	6.3235	0.561446	0.545026	8.56035	0.526143	0.527496	9.1966	0.520218	0.525449	9.60812
swiss	NFE2.p2	Nfe2	0.835436	0.808352	9.41593	0.858438	0.816177	9.36468	0.846148	0.808352	9.44711	0.826987	0.794675	9.44711	0.81608	0.786652	10.3672
swiss	SPI1.p2	PU1	0.883619	0.802219	10.1442	0.873826	0.792304	10.1168	0.88975	0.811882	10.1363	0.881246	0.805354	10.1168	0.845317	0.770528	10.9622
swiss	FOS_FOS{B,L1}_JUN{B,D}.p2	Cfos	0.742242	0.754016	8.42283	0.776785	0.768364	8.42283	0.746477	0.74444	10.0018	0.732472	0.741221	10.0018	0.71345	0.724758	10.0018
swiss	TFAP2{A,C}.p2	Ap2alpha	0.754444	0.712554	10.0954	0.856255	0.793911	8.89654	0.668347	0.644673	10.0954	0.634772	0.605689	10.4705	0.608947	0.592167	10.606
swiss	DMAP1_NCOR{1,2}_SMARC.p2	BAF170	0.650032	0.660714	7.13889	0.551885	0.609889	7.07992	0.58514	0.625	7.00764	0.589764	0.616071	5.09398	0.561703	0.607143	7.07992
swiss	NANOG.p2	Nanog	0.548338	0.553283	4.69226	0.64989	0.618566	4.69226	0.51895	0.530051	9.49871	0.492677	0.517172	10.1528	0.514776	0.534091	10.0728
swiss	ARNT_ARNT2_BHLHB2_MAX_MYC_USF1.p2	Cmyc	0.659334	0.622933	4.75465	0.745048	0.683737	4.2431	0.653765	0.619073	6.64916	0.621604	0.601488	6.76469	0.572461	0.564379	6.76469
swiss	ZEB1.p2	ZEB1	0.734044	0.678248	8.2448	0.829967	0.757001	8.0034	0.731714	0.673988	8.63994	0.6528	0.620341	10.1117	0.563127	0.554846	11.0931
swiss	E2F1..5.p2	E2F1	0.674193	0.62786	6.0326	0.865526	0.796454	4.59086	0.468386	0.501857	2.19482	0.39482	0.5	-1.82741	0.408577	0.5	-1.82741
swiss	E2F1..5.p2	E2F4	0.654498	0.62082	6.0326	0.794609	0.748421	4.59086	0.508116	0.520701	11.2373	0.381846	0.5	-15.8253	0.413344	0.5	-15.8253
swiss	POU5F1.p2	POU5F1	0.710328	0.660622	8.69513	0.777473	0.708931	6.16884	0.671454	0.663212	8.69513	0.679803	0.676166	8.69513	0.654742	0.634715	8.69513
swiss	MEF2{A,B,C,D}.p2	MEF2C	0.66868	0.637602	9.1229	0.812813	0.74169	6.36455	0.792634	0.732775	6.3587	0.746716	0.702803	7.512	0.732049	0.693071	7.512
swiss	NANOG{mouse}.p2	Nanog	0.62965	0.60101	6.25251	0.653199	0.614482	5.39246	0.581135	0.57298	10.0635	0.550399	0.559848	10.0786	0.550994	0.55303	10.1281
swiss	MEF2{A,B,C,D}.p2	MEF2A	0.604286	0.588278	9.45664	0.769498	0.698998	5.97915	0.731841	0.683495	7.512	0.683436	0.662511	8.03699	0.664273	0.647056	9.45664
swiss	JUN.p2	Cjun	0.570449	0.55918	6.2626	0.627877	0.590721	4.7538	0.580136	0.563627	6.2626	0.579561	0.562703	8.06845	0.531917	0.548889	10.9956
swiss	SRF.p3	Srf	0.656198	0.684376	9.3368	0.677955	0.692469	7.81101	0.667807	0.685334	9.24497	0.612214	0.669134	9.98317	0.613677	0.669744	9.34114
swiss	POU5F1_SOX2{dimer}.p2	POU5F1	0.85711	0.816062	12.7867	0.894684	0.834703	12.2445	0.884641	0.841969	9.827	0.878118	0.834197	10.2485	0.872614	0.829016	11.1197
swiss	ARNT_ARNT2_BHLHB2_MAX_MYC_USF1.p2	BHLHE40	0.91654	0.85687	5.23248	0.913495	0.840802	5.15507	0.894463	0.822519	6.45564	0.865057	0.790076	5.85428	0.653779	0.627863	6.15094
swiss	TFAP2{A,C}.p2	Ap2gamma	0.751004	0.708195	10.0954	0.858611	0.79423	8.89654	0.66398	0.636592	10.0954	0.63412	0.605152	11.4802	0.607249	0.586207	11.5503
swiss	NFKB1_REL_RELA.p2	NFKB	0.86077	0.799742	7.39957	0.891604	0.820087	7.68434	0.850173	0.788437	7.60978	0.819026	0.765504	8.38636	0.804553	0.757429	8.47127
swiss	POU2F1..3.p2	POU2F2	0.503283	0.559752	7.78797	0.494288	0.561716	8.10127	0.571161	0.575532	7.01709	0.537653	0.58883	6.41048	0.524353	0.581028	6.88443
swiss	CTCF.p2	CTCF	0.934232	0.867161	5.59868	0.933154	0.860472	5.82507	0.923875	0.851703	6.20427	0.920774	0.852896	6.20838	0.907095	0.839163	6.99073
swiss	FOS_FOS{B,L1}_JUN{B,D}.p2	FOSL1	0.880811	0.874053	9.54725	0.901977	0.890823	9.54725	0.886157	0.877481	9.54725	0.879348	0.874774	11.9984	0.853878	0.850415	11.9984
swiss	ARNT_ARNT2_BHLHB2_MAX_MYC_USF1.p2	USF1	0.932365	0.86584	6.89475	0.943366	0.880472	6.89466	0.937083	0.871693	6.89485	0.920947	0.853403	6.89485	0.839977	0.781532	9.6306
swiss	SP1.p2	SP1	0.551128	0.537634	10.2718	0.60239	0.574582	2.34513	0.609315	0.578559	7.61749	0.567303	0.585858	9.98949	0.528948	0.570434	11.1555
swiss	REST.p3	Nrsf	0.846952	0.784611	4.21865	0.860983	0.786141	4.32637	0.83926	0.785978	4.19816	0.8316	0.784755	4.3302	0.824992	0.7796	5.69347
swiss	EGR1..3.p2	Egr1	0.841442	0.766115	9.1619	0.945903	0.879217	7.24089	0.826097	0.761752	10.3832	0.812891	0.753917	10.5117	0.772641	0.722845	10.8611
swiss	HNF4A_NR2F1,2.p2	HNF4A	0.808837	0.738025	9.29664	0.830982	0.75313	8.9486	0.78282	0.714713	9.38752	0.790338	0.721512	9.43218	0.788895	0.722484	9.45487
swiss	RXR{A,B,G}.p2	RXRA	0.597541	0.570903	4.37905	0.6784	0.628861	3.10284	0.595457	0.579599	5.09408	0.58243	0.574666	5.09408	0.56022	0.558946	7.33367
swiss	FOS_FOS{B,L1}_JUN{B,D}.p2	Jund	0.805173	0.793217	8.42283	0.849361	0.81464	8.42283	0.808736	0.780038	8.42283	0.796232	0.775694	8.42283	0.779523	0.757067	8.42283
swiss	FOSL2.p2	FOSL2	0.851867	0.792948	8.96468	0.878682	0.813003	8.46984	0.838265	0.774322	9.96977	0.830649	0.768656	9.99532	0.803502	0.746293	10.1647
swiss	ADNP_IRX_SIX_ZHX.p2	SIX5	0.439418	0.524211	-1.10554	0.406693	0.513412	-2.58336	0.549182	0.555355	-1.10554	0.490338	0.519088	4.54469	0.466303	0.511453	5.17448
swiss	ARNT_ARNT2_BHLHB2_MAX_MYC_USF1.p2	Max	0.711129	0.658124	5.32461	0.782301	0.710179	4.61011	0.701192	0.652963	6.64916	0.669005	0.634145	6.74473	0.606283	0.585696	7.83005
swiss	YY1.p2	Yy1	0.656598	0.636856	7.79857	0.680182	0.666727	7.79857	0.627201	0.618926	7.79857	0.620905	0.600805	7.79857	0.588761	0.580165	7.79857
swiss	FOXA2.p3	FOXA2	0.833697	0.754608	8.81105	0.885994	0.808886	8.14305	0.86241	0.789174	8.81239	0.849923	0.78025	8.93529	0.820187	0.748529	9.49163
swiss	ELF1,2,4.p2	ELF1	0.797116	0.733605	10.4295	0.842236	0.760888	10.4295	0.741994	0.701739	10.4295	0.671397	0.651291	10.4295	0.643902	0.627228	10.4295
swiss	NRF1.p2	Nrf1	0.968122	0.91829	11.1448	0.993678	0.966318	4.61609	0.955734	0.912786	11.1448	0.933589	0.891194	11.2519	0.916226	0.874682	11.4595
swiss	ETS1,2.p2	ETS1	0.6826	0.645047	7.78183	0.73856	0.677378	7.72506	0.706397	0.661295	7.71358	0.665488	0.633517	9.05571	0.629032	0.608491	9.46563
swiss	bHLH_family.p2	HEY1	0.506032	0.520162	10.8255	0.577694	0.556532	1.85391	0.536749	0.530986	7.7237	0.527915	0.531105	9.56285	0.482688	0.515186	10.8255
swiss	EBF1.p2	EBF	0.692023	0.641951	7.38022	0.740038	0.67137	6.09804	0.659298	0.616383	8.74126	0.636662	0.61073	8.76459	0.627779	0.606025	9.13703
swiss	RXRG_dimer.p3	RXRA	0.719789	0.66806	0.208061	0.759425	0.697487	0.194074	0.676274	0.633612	2.22496	0.682057	0.636622	1.85179	0.671975	0.629766	0.50962
swiss	FOS_FOS{B,L1}_JUN{B,D}.p2	Junb	0.899919	0.873409	8.42283	0.933771	0.900717	8.42283	0.900932	0.859954	9.54725	0.888773	0.848958	9.54725	0.862584	0.827836	10.2106
hocomoco	M00045	CTCF	0.939695	0.872762	9.66573	0.937564	0.866169	9.61379	0.929432	0.857014	9.77371	0.929557	0.863487	9.77371	0.915983	0.848724	10.0623
hocomoco	M00259	NR4A1	0.542041	0.585714	8.01206	0.785163	0.738392	8.12773	0.538367	0.6	13.7036	0.47551	0.542857	13.7036	0.588571	0.628571	11.9869
hocomoco	M00015	ATF3	0.694007	0.660162	8.25416	0.691655	0.656714	8.24705	0.703151	0.659802	8.06583	0.663794	0.629496	9.01498	0.596866	0.584263	9.33315
hocomoco	M00095	FOXA2	0.816061	0.746104	9.76148	0.878361	0.805556	9.15837	0.860873	0.788301	9.64649	0.854346	0.783095	9.78368	0.818596	0.748787	10.1065
hocomoco	M00316	Nrsf	0.853617	0.789455	8.18085	0.865921	0.790731	9.01601	0.845329	0.790078	8.97213	0.83673	0.790582	9.01511	0.828792	0.785522	9.01539
hocomoco	M00345	SP1	0.550264	0.539932	9.75223	0.602061	0.569707	4.19627	0.608146	0.576692	9.30741	0.562142	0.585798	10.4979	0.524305	0.572049	11.1008
hocomoco	M00037	EBF	0.745656	0.687906	9.96658	0.781942	0.707903	9.04005	0.697736	0.651433	10.4129	0.669039	0.645853	11.0801	0.665726	0.639799	11.323
hocomoco	M00082	ETS1	0.707848	0.672956	9.43711	0.738677	0.687794	10.0722	0.737556	0.691693	9.51709	0.695388	0.664963	10.0763	0.647607	0.634958	10.1316
hocomoco	M00055	E2F4	0.650016	0.628732	8.35161	0.786298	0.737384	7.33631	0.612541	0.595143	8.99718	0.524519	0.542247	10.5507	0.498512	0.526224	11.1216
hocomoco	M00118	Gata2	0.842516	0.769752	9.24754	0.894474	0.820419	9.01142	0.843394	0.775531	9.06351	0.799072	0.736774	9.32989	0.702535	0.650443	10.3018
hocomoco	M00294	POU5F1	0.874144	0.831606	12.9724	0.910075	0.866527	11.7117	0.895058	0.857513	12.9436	0.896158	0.852332	12.0702	0.886655	0.860104	11.1225
hocomoco	M00004	Ap2alpha	0.777416	0.721599	9.96233	0.868184	0.793912	9.51156	0.708976	0.65417	10.3862	0.667513	0.635582	11.5489	0.674179	0.641462	11.5489
hocomoco	M00147	HNF4A	0.849721	0.776826	9.56571	0.866058	0.790541	9.52948	0.818313	0.750856	10.1286	0.825558	0.75694	9.91102	0.823636	0.755841	9.93841
hocomoco	M00181	Junb	0.910908	0.873119	11.0774	0.939597	0.898194	10.0473	0.90918	0.86849	11.3918	0.898375	0.858941	11.3177	0.875712	0.838976	11.5416
hocomoco	M00326	RXRA	0.69341	0.648077	9.44377	0.741111	0.675651	9.33139	0.685351	0.639465	9.45958	0.693359	0.64791	9.33567	0.675701	0.636371	9.22381
hocomoco	M00333	BAF155	0.822823	0.825658	11.2197	0.876665	0.854695	11.6444	0.855631	0.845395	11.2197	0.821979	0.828947	11.19	0.796832	0.802632	10.5915
hocomoco	M00182	Jund	0.827438	0.797973	9.96083	0.861035	0.814083	9.62622	0.824968	0.789219	10.0947	0.8116	0.783526	10.0992	0.792967	0.768651	10.0992
hocomoco	M00396	USF1	0.944552	0.88552	7.32711	0.951468	0.889152	7.64016	0.946424	0.882345	7.89297	0.936591	0.871664	8.35024	0.871597	0.80683	8.96074
hocomoco	M00394	Yy1	0.735311	0.692261	10.7052	0.77814	0.717636	8.98456	0.78369	0.720402	8.50384	0.754679	0.701664	9.57274	0.711023	0.673989	10.2276
hocomoco	M00052	E2F1	0.693565	0.645826	9.15772	0.892756	0.818681	8.40136	0.613154	0.581567	10.0719	0.566044	0.549946	11.1635	0.520607	0.52132	11.1218
hocomoco	M00347	SP2	0.675917	0.634007	10.7349	0.866682	0.785555	8.92182	0.677111	0.638384	10.7979	0.699526	0.660606	10.664	0.66057	0.630976	10.7348
hocomoco	M00231	Nfe2	0.882228	0.826222	10.1021	0.89323	0.83648	9.99354	0.88027	0.827863	11.0157	0.868466	0.822575	11.0279	0.858086	0.814004	10.865
hocomoco	M00204	MEF2A	0.616055	0.59437	9.65588	0.777483	0.700077	7.07258	0.736963	0.688685	8.33058	0.68804	0.673285	9.32657	0.671795	0.661552	9.47476
hocomoco	M00346	SP1	0.55498	0.542768	10.9684	0.598012	0.573491	1.86994	0.622953	0.588886	8.39495	0.591151	0.610269	10.3126	0.555147	0.592057	10.8623
hocomoco	M00117	Gata1	0.697033	0.648292	4.81954	0.596151	0.614041	9.44289	0.62662	0.628364	6.55529	0.583408	0.601579	9.7483	0.555039	0.585016	10.5876
hocomoco	M00199	Max	0.720398	0.66624	7.35332	0.778974	0.705453	6.75965	0.694121	0.649843	8.35463	0.668874	0.635589	8.49109	0.606448	0.588574	9.86686
hocomoco	M00235	NFKB	0.871774	0.792313	9.58266	0.904147	0.828697	8.46684	0.862439	0.79522	10.1698	0.840821	0.776163	10.1838	0.823152	0.76292	10.14
hocomoco	M00350	PU1	0.921975	0.84141	10.7192	0.925072	0.844874	11.0109	0.941937	0.867345	10.474	0.94069	0.866214	10.541	0.917215	0.838929	11.178
hocomoco	M00092	FOSL2	0.884638	0.846534	9.57438	0.908494	0.859655	9.76268	0.884593	0.838517	9.8594	0.875705	0.835564	10.0301	0.858097	0.819771	9.90123
hocomoco	M00020	BATF	0.759337	0.714164	9.58648	0.830957	0.758019	8.75433	0.75141	0.703497	9.95023	0.742327	0.701554	9.92376	0.716397	0.680117	9.92376
hocomoco	M00221	Nanog	0.556058	0.569192	7.76934	0.65388	0.630349	7.15183	0.547455	0.551768	7.99982	0.510501	0.534848	7.99982	0.46385	0.5	-0.688967
hocomoco	M00148	HNF4G	0.788034	0.715865	8.69732	0.827561	0.748652	7.84959	0.765073	0.697683	8.69732	0.755229	0.692335	8.67755	0.743464	0.683601	8.67755
hocomoco	M00184	ZBTB33	0.74871	0.715467	8.65129	0.802449	0.743996	8.50221	0.705952	0.679961	10.1973	0.697283	0.680204	9.96921	0.668899	0.656858	9.96921
hocomoco	M00091	FOSL1	0.864616	0.829484	10.1032	0.891109	0.852304	9.90072	0.868728	0.829484	9.84543	0.853102	0.820823	9.98053	0.834447	0.800974	10.5271
hocomoco	M00093	Cfos	0.760236	0.700826	8.11928	0.789907	0.726109	7.77539	0.699177	0.647753	8.12503	0.699907	0.650973	8.43566	0.672152	0.626012	8.43876
hocomoco	M00256	Tr4	0.622985	0.611251	11.8975	0.672203	0.621967	10.1934	0.642656	0.621594	10.8536	0.641813	0.619828	10.1937	0.646354	0.622351	11.7898
hocomoco	M00280	Pbx3	0.758324	0.711159	7.5847	0.750078	0.701616	7.89361	0.701019	0.665236	8.76539	0.715397	0.682546	8.61351	0.690088	0.662947	8.77453
hocomoco	M00174	IRF4	0.60272	0.585055	12.2193	0.703089	0.648353	9.85391	0.774647	0.709842	10.2132	0.753177	0.696598	10.9334	0.733186	0.682989	11.2723
hocomoco	M00404	ZBTB7A	0.639973	0.60247	9.01056	0.817767	0.757932	8.46159	0.502488	0.512758	8.04157	0.457329	0.500478	14.8302	0.456339	0.500068	16.6165
hocomoco	M00274	Pax5	0.729246	0.67892	8.87834	0.786807	0.710396	8.5964	0.733374	0.681101	8.87755	0.734267	0.687331	8.91719	0.73482	0.686916	8.84909
hocomoco	M00057	E2F6	0.681411	0.641264	10.2042	0.852852	0.775712	9.20978	0.65782	0.619298	10.8624	0.608514	0.595678	11.6825	0.550054	0.553474	12.2824
hocomoco	M00275	Pax5	0.502236	0.521911	6.81523	0.630928	0.599026	7.93674	0.564088	0.54839	10.3139	0.528132	0.535929	11.4972	0.542797	0.538837	11.4972
hocomoco	M00205	MEF2C	0.663875	0.632542	3.76468	0.815022	0.731983	-0.794629	0.78262	0.726353	-0.511879	0.734202	0.696964	2.12233	0.71844	0.684508	3.21671
hocomoco	M00183	Cjun	0.826655	0.789113	9.62233	0.86244	0.816316	9.50042	0.823582	0.782206	10.0589	0.810695	0.777619	10.0589	0.787044	0.76384	10.0988
hocomoco	M00355	Srf	0.657424	0.688469	9.213	0.65853	0.688719	10.3483	0.672342	0.689688	10.1077	0.629225	0.680805	9.92777	0.632949	0.681414	10.3528
hocomoco	M00022	BHLHE40	0.955124	0.912214	8.25856	0.956344	0.900017	8.84911	0.949981	0.896947	8.81594	0.934182	0.874046	9.19295	0.806422	0.751908	10.1879
hocomoco	M00409	ZEB1	0.685663	0.674787	10.0011	0.750235	0.731434	10.0011	0.732918	0.70181	10.0011	0.641205	0.626331	10.0011	0.531096	0.531949	10.0011
hocomoco	M00060	Egr1	0.844253	0.77662	11.9859	0.954937	0.889837	9.47589	0.823717	0.763444	12.2076	0.80663	0.74911	12.8846	0.769646	0.720887	12.8846
hocomoco	M00094	FOXA1	0.808284	0.737111	9.86321	0.867172	0.791013	9.74319	0.845395	0.775928	9.86321	0.836213	0.769094	9.94851	0.7971	0.73107	9.94851
hocomoco	M00006	Ap2gamma	0.780865	0.71927	10.1606	0.862572	0.793626	9.99718	0.694973	0.648479	10.6729	0.659136	0.626207	11.3652	0.662938	0.627343	11.5764
hocomoco	M00116	Gabp	0.876079	0.811483	9.6771	0.915136	0.846837	8.49261	0.840689	0.769449	10.3522	0.798486	0.73558	10.7488	0.755391	0.698066	11.6799
hocomoco	M00152	Tcf12	0.702569	0.657619	5.97832	0.721279	0.672402	6.47665	0.710884	0.669165	6.47665	0.697162	0.650057	6.76221	0.622971	0.600635	6.76221
hocomoco	M00065	ELF1	0.832124	0.753918	9.90028	0.867815	0.787986	9.62162	0.816521	0.738263	10.4829	0.773663	0.707422	10.7495	0.727459	0.670428	10.7495
hocomoco	M00290	POU2F2	0.503966	0.56844	11.8541	0.519348	0.575171	11.8541	0.589682	0.590426	4.53081	0.544602	0.599645	4.48812	0.541637	0.601773	6.41631
hocomoco	M00216	Cmyc	0.690085	0.645378	8.37412	0.77233	0.704079	6.38415	0.656565	0.619568	8.36059	0.614902	0.597867	8.37315	0.568424	0.565148	9.24014
hocomoco	M00264	Nrf1	0.972514	0.934378	12.0473	0.993834	0.967569	11.24	0.967646	0.926757	12.5296	0.95409	0.902625	12.84	0.940623	0.886537	12.84
selex	selex79	EBF	0.751301	0.701255	6.77684	0.791757	0.722842	6.12819	0.705638	0.672952	7.24747	0.687907	0.667226	7.68583	0.680465	0.659931	8.12122
selex	selex37	ZBTB7A	0.63248	0.595511	7.3823	0.824483	0.755589	5.7087	0.532335	0.532201	9.83221	0.50562	0.524424	9.93543	0.477454	0.507982	9.99685
selex	selex189	NFKB	0.775994	0.716085	-2.9717	0.831862	0.759822	-5.84785	0.768629	0.71124	-4.02422	0.73593	0.691214	-3.04436	0.723731	0.680233	-2.67493
selex	selex299	Ap2gamma	0.703237	0.656105	10.1041	0.848161	0.771648	7.28674	0.662333	0.613996	9.78382	0.642023	0.610669	10.0789	0.635189	0.606937	10.0644
selex	selex194	Nrf1	0.976645	0.942845	8.97778	0.994845	0.970271	6.6155	0.975197	0.941998	10.5355	0.963801	0.930144	11.4472	0.95241	0.915749	11.5007
selex	selex311	BHLHE40	0.956172	0.900763	6.50213	0.966826	0.909218	6.30129	0.951889	0.879771	8.43053	0.932944	0.872137	8.41923	0.806276	0.75	11.0269
selex	selex156	MEF2A	0.61525	0.59437	11.0812	0.777575	0.701908	3.75976	0.73899	0.689982	4.46772	0.694724	0.676388	6.87656	0.673875	0.660593	6.81627
selex	selex305	Ap2alpha	0.682397	0.627487	7.90138	0.845489	0.769079	7.0065	0.67345	0.623055	9.66317	0.634832	0.613423	10.1817	0.621008	0.606141	10.1817
selex	selex100	ETS1	0.76482	0.709251	8.20806	0.823327	0.749413	8.20806	0.73482	0.685273	8.52216	0.66649	0.640199	10.5379	0.655604	0.635089	10.5379
selex	selex123	PU1	0.860244	0.783823	0.87014	0.869502	0.790486	0.919789	0.865517	0.790213	0.883501	0.852175	0.779994	0.923136	0.830808	0.760606	0.922571
selex	selex116	Gabp	0.871289	0.80553	7.8032	0.913151	0.84634	7.60209	0.820124	0.755066	9.23471	0.766097	0.712012	9.37949	0.741613	0.69034	9.36897
selex	selex160	Srf	0.654558	0.676189	1.07552	0.657996	0.677297	0.9812	0.675362	0.683069	0.889753	0.62827	0.668786	2.23288	0.632629	0.669134	2.08032
selex	selex3	Egr1	0.852567	0.783298	9.60159	0.947255	0.876737	6.48576	0.818031	0.760773	9.96302	0.801403	0.75089	10.0531	0.773293	0.728098	10.9924
selex	selex726	RXRA	0.551736	0.539548	-2.40118	0.623974	0.592536	-9.44201	0.514069	0.516054	-3.26075	0.518705	0.519231	-2.17311	0.498102	0.506773	-3.25291
selex	selex669	HNF4A	0.753373	0.695465	0.720348	0.799634	0.726975	-0.6806	0.71569	0.663028	1.50209	0.727215	0.673457	1.51569	0.720797	0.668652	1.47278
selex	selex99	ETS1	0.647312	0.607835	-2.91278	0.729542	0.669252	-4.58832	0.598928	0.576127	-1.53056	0.526789	0.531316	-0.387557	0.523209	0.525681	0.65638
selex	selex29	SP1	0.547015	0.534798	10.3871	0.597398	0.562613	8.53935	0.576816	0.570709	9.65858	0.540493	0.571223	10.2511	0.515263	0.558384	10.3284
selex	selex708	RXRA	0.723502	0.67408	-2.36627	0.762859	0.697712	-2.78104	0.68686	0.643729	-1.57826	0.701682	0.653094	-1.56789	0.690302	0.646405	-1.18594
selex	selex293	Ap2alpha	0.728597	0.679902	9.554	0.853404	0.776091	7.91798	0.669524	0.619121	10.1367	0.644578	0.616091	10.4383	0.636974	0.612835	10.4271
selex	selex725	RXRA	0.69913	0.652007	1.66613	0.746303	0.682924	0.138397	0.670013	0.62709	1.81811	0.685539	0.637709	1.72028	0.673021	0.627174	0.5041
selex	selex304	Ap2alpha	0.774285	0.706811	8.62467	0.859465	0.783413	8.0992	0.678833	0.629206	9.12686	0.652221	0.620342	10.2117	0.643071	0.611568	10.2103
selex	selex751	E2F1	0.713872	0.667685	4.70973	0.915382	0.854909	2.99589	0.476433	0.508384	2.02715	0.423348	0.500479	14.023	0.425876	0.500958	15.3399
selex	selex325	Max	0.636613	0.598601	-3.77816	0.727817	0.667311	-5.73396	0.592056	0.565625	-2.85079	0.551944	0.541871	-0.887667	0.502566	0.513588	1.67729
selex	selex352	USF1	0.935357	0.873712	7.64658	0.941727	0.881655	7.64479	0.938631	0.878014	7.64658	0.92687	0.864377	8.54732	0.852766	0.792798	9.62221
selex	selex754	E2F4	0.500257	0.517715	-5.36786	0.595705	0.575433	-11.655	0.440675	0.501941	7.55006	0.37455	0.500796	11.9812	0.405452	0.500896	12.4052
selex	selex750	E2F1	0.722978	0.671278	4.04718	0.920767	0.858831	1.9545	0.484892	0.511019	1.4876	0.427292	0.500659	14.6511	0.427808	0.500779	15.2813
selex	selex298	Ap2gamma	0.783727	0.711968	8.61766	0.864246	0.788798	8.06912	0.679234	0.626045	9.22102	0.662601	0.617444	9.84645	0.658587	0.614888	10.3184
selex	selex101	ETS1	0.612376	0.580713	-12.2003	0.693477	0.635512	-20.0012	0.54538	0.540094	-10.9343	0.481409	0.50891	-0.711452	0.474224	0.507075	1.58317
selex	selex98	ETS1	0.753939	0.703616	7.96094	0.808296	0.740022	7.96094	0.737931	0.690383	9.22826	0.676688	0.651468	9.09002	0.659572	0.640985	10.5481
selex	selex148	IRF4	0.665449	0.621871	-8.49424	0.74486	0.677407	-9.98512	0.682691	0.640462	-8.49731	0.679126	0.635723	-8.3731	0.676731	0.6339	-9.41342
selex	selex82	ELF1	0.72637	0.665064	5.52465	0.7973	0.722419	3.61901	0.710809	0.653393	4.89325	0.652135	0.613321	6.16474	0.634122	0.599095	6.81133
selex	selex710	RXRA	0.730623	0.676421	-2.45791	0.768119	0.701764	-4.31206	0.690889	0.644147	-2.07888	0.704197	0.654849	-1.95311	0.69275	0.648244	-1.94998
selex	selex232	POU2F2	0.502704	0.569326	10.4152	0.501354	0.575268	10.4152	0.584873	0.591667	6.48701	0.53601	0.601773	6.6722	0.534539	0.602482	5.93987
selex	selex711	RXRA	0.536611	0.529013	4.18488	0.621322	0.59083	-0.715004	0.525132	0.52107	2.91971	0.526821	0.524331	2.64481	0.499283	0.507609	6.05892
selex	selex4	Egr1	0.847635	0.770655	2.94582	0.949308	0.882808	-1.57945	0.797882	0.736378	5.03962	0.774096	0.719373	5.04896	0.751681	0.702813	5.86581
selex	selex675	HNF4A	0.819523	0.749962	-2.0918	0.851274	0.773356	-2.90762	0.789315	0.72118	-1.07232	0.800629	0.731762	-1.11115	0.79566	0.727008	-1.59116
selex	selex292	Ap2alpha	0.778887	0.710293	8.66359	0.86115	0.785855	8.64796	0.675362	0.628527	9.18599	0.65131	0.616498	10.2381	0.644943	0.610483	10.3607
selex	selex753	E2F4	0.502199	0.520949	-3.34858	0.600677	0.576902	-5.90412	0.428036	0.500647	8.90598	0.359848	0.5	-21	0.39403	0.500348	16.1793
selex	selex676	Tr4	0.611053	0.611504	9.83283	0.681258	0.634964	4.5834	0.639284	0.624117	7.51666	0.649793	0.624369	7.81169	0.644962	0.628658	8.39233
selex	selex159	Srf	0.657068	0.679063	4.57102	0.667439	0.683845	3.6974	0.667653	0.683505	4.57549	0.619418	0.669308	5.52884	0.621767	0.667567	5.55635
selex	selex209	POU2F2	0.502527	0.569149	11.5271	0.502821	0.571027	11.5271	0.596771	0.590248	9.84163	0.542266	0.606738	9.61611	0.536241	0.603014	9.63028
selex	selex672	HNF4A	0.81176	0.741578	-2.90237	0.833281	0.759259	-3.547	0.765164	0.699606	-1.60738	0.786485	0.717831	-1.77745	0.780439	0.713358	-1.67637
selex	selex392	Nfe2	0.771298	0.725018	3.21431	0.802328	0.74291	0.1993	0.773815	0.728848	0.186326	0.752861	0.713895	3.19096	0.719092	0.700036	3.19884
selex	selex671	HNF4A	0.828904	0.759291	-0.529269	0.858574	0.781362	-1.43813	0.796801	0.729641	0.30454	0.811004	0.744031	0.219405	0.805834	0.738868	0.265155
selex	selex321	HEY1	0.604418	0.580865	5.05349	0.781463	0.716101	2.87682	0.545717	0.535209	9.17246	0.51159	0.530074	8.66588	0.490518	0.519666	9.16869
selex	selex231	POU2F2	0.444829	0.510993	12.5521	0.454203	0.513314	12.4957	0.570183	0.559929	2.09462	0.494395	0.550355	4.64549	0.491467	0.553191	4.64464
selex	selex81	ELF1	0.836434	0.76236	4.30638	0.876209	0.792029	3.52957	0.807055	0.737254	5.42535	0.754924	0.696257	5.64256	0.724221	0.671723	6.57676
selex	selex300	Ap2gamma	0.670141	0.627262	1.11047	0.79847	0.730611	-0.355384	0.540165	0.533793	-0.27149	0.495827	0.538945	12.7126	0.49721	0.541136	12.8284
selex	selex674	HNF4A	0.805905	0.736849	0.932556	0.841906	0.766182	-0.810708	0.771165	0.705	0.849168	0.789221	0.721768	0.151097	0.785143	0.719544	0.300562
selex	selex33	Yy1	0.756314	0.707221	9.14949	0.806642	0.747236	9.04858	0.774689	0.722222	9.09705	0.722488	0.680135	9.15643	0.677806	0.645014	9.15643
selex	selex741	Egr1	0.786318	0.714387	7.22847	0.907838	0.827219	2.38167	0.769948	0.711538	7.65398	0.769445	0.714476	7.16805	0.738903	0.691863	7.84796
selex	selex210	POU2F2	0.427264	0.509397	13.7107	0.446139	0.510453	11.7943	0.582558	0.563298	7.75523	0.508433	0.562234	8.4076	0.499881	0.559574	7.81293
selex	selex709	RXRA	0.538973	0.532441	5.33922	0.624719	0.592473	-0.456614	0.536651	0.530268	2.76856	0.530794	0.531605	3.35835	0.505297	0.512625	6.05724
selex	selex294	Ap2alpha	0.64932	0.60275	9.72069	0.782554	0.717619	-0.281888	0.536623	0.537265	-0.852683	0.480703	0.540159	12.8428	0.483151	0.542375	12.7986
selex	selex670	HNF4A	0.768138	0.704616	1.21931	0.804671	0.724467	0.679797	0.737893	0.677982	1.6723	0.746352	0.682966	1.80892	0.741308	0.679592	1.91197
selex	selex200	Pax5	0.768126	0.7081	6.55564	0.81361	0.740849	5.33524	0.743892	0.692523	6.44404	0.743411	0.690966	6.44381	0.744658	0.694289	6.73773
selex	selex673	HNF4A	0.837285	0.764736	-0.501384	0.857777	0.782323	-1.10172	0.795891	0.72982	0.308634	0.806734	0.740172	0.38379	0.800357	0.733449	0.433917
selex	selex316	BHLHE40	0.95787	0.900763	5.3381	0.968581	0.914507	5.37965	0.955765	0.883588	7.67604	0.936353	0.877863	7.62418	0.814332	0.76145	10.6307
selex	selex303	Ap2gamma	0.641438	0.610953	8.62688	0.828771	0.758044	8.24669	0.651098	0.606572	10.0431	0.625679	0.598621	10.0342	0.623874	0.595822	10.0431
selex	selex2	CTCF	0.922378	0.853476	1.00067	0.922326	0.847624	0.564187	0.902787	0.830744	1.7941	0.898775	0.828753	1.87245	0.885189	0.816732	2.51822
selex	selex326	Max	0.73049	0.678186	6.19073	0.787257	0.721722	5.66759	0.711998	0.661581	6.89095	0.673423	0.634941	8.33997	0.597525	0.585221	8.33997
selex	selex306	Ap2alpha	0.649782	0.602252	8.3413	0.780983	0.716338	0.869563	0.538551	0.536496	12.9876	0.484126	0.541109	12.988	0.485835	0.542149	12.5421
selex	selex302	Ap2gamma	0.663384	0.630183	2.86478	0.79434	0.724868	1.82678	0.562775	0.554726	3.93173	0.52522	0.532779	4.66436	0.527578	0.535822	4.80505
selex	selex301	Ap2gamma	0.76664	0.695903	8.94301	0.852957	0.777438	8.7852	0.664022	0.615781	9.60668	0.647734	0.615578	10.5275	0.647912	0.613631	10.5551
jaspar	MA0470.1	E2F4	0.688755	0.664461	9.50327	0.844169	0.815709	5.89349	0.634151	0.619526	11.3025	0.557536	0.581907	12.6416	0.503688	0.539759	13.3322
jaspar	MA0074.1	RXRA	0.563687	0.55209	4.43079	0.618388	0.585547	3.20499	0.514864	0.514465	6.05106	0.5362	0.528428	4.29497	0.540752	0.533194	5.87519
jaspar	PB0147.1	Max	0.64374	0.606822	7.10372	0.757872	0.693314	6.39933	0.585193	0.559954	7.65972	0.537266	0.532078	8.33322	0.503816	0.51536	10.9375
jaspar	PB0015.1	FOXA2	0.734274	0.676938	8.35266	0.827174	0.75804	7.76732	0.808981	0.735336	7.96659	0.796766	0.730162	8.41153	0.752393	0.690649	9.11185
jaspar	MA0065.2	RXRA	0.698952	0.647826	8.95746	0.731651	0.666356	8.79057	0.687664	0.638378	8.98773	0.681884	0.638043	9.99369	0.673683	0.63194	9.87861
jaspar	MA0497.1	MEF2C	0.718686	0.676722	10.6786	0.848883	0.776604	9.57328	0.837291	0.780265	10.0396	0.80546	0.756715	10.2592	0.786759	0.738809	10.7135
jaspar	MA0093.1	USF1	0.898918	0.858539	8.03486	0.908825	0.864238	8.03486	0.89755	0.858056	8.03486	0.869225	0.834514	8.03486	0.748413	0.740914	8.03486
jaspar	MA0473.1	ELF1	0.800457	0.732142	8.94653	0.839287	0.765489	8.53129	0.821233	0.747427	8.95521	0.789245	0.723482	9.5454	0.740185	0.68309	10.1301
jaspar	MA0147.1	Cmyc	0.701733	0.657523	7.63888	0.784451	0.717089	6.84191	0.656452	0.619107	8.09109	0.603848	0.593605	9.01779	0.558326	0.560459	9.05155
jaspar	MA0476.1	Cfos	0.743952	0.757518	10.1541	0.771962	0.768306	9.15666	0.744402	0.753352	10.5265	0.730425	0.752788	10.013	0.71017	0.736757	10.547
jaspar	MA0058.1	Max	0.67427	0.640274	8.45299	0.752074	0.677044	6.92853	0.677658	0.635632	7.59488	0.649602	0.617929	7.59488	0.584255	0.575799	8.45299
jaspar	MA0154.2	EBF	0.720522	0.679955	10.6908	0.769851	0.698356	9.08802	0.683365	0.651762	11.5833	0.655185	0.642862	12.0073	0.654425	0.638996	12.0073
jaspar	MA0114.2	HNF4A	0.84666	0.773427	9.51621	0.864492	0.789119	9.03465	0.823665	0.755866	9.67325	0.829303	0.761822	9.54074	0.827167	0.759343	9.51636
jaspar	MA0047.2	FOXA2	0.833697	0.754608	8.81105	0.885994	0.808886	8.14305	0.86241	0.789174	8.81239	0.849923	0.78025	8.93529	0.820187	0.748529	9.49163
jaspar	PB0138.1	IRF4	0.560574	0.546294	7.14319	0.612385	0.587945	6.48585	0.556361	0.545079	6.86251	0.513977	0.518712	8.86333	0.514541	0.515188	8.72693
jaspar	MA0524.1	Ap2gamma	0.791619	0.71858	9.96404	0.865662	0.794561	8.69085	0.724122	0.663854	10.5547	0.701447	0.648479	10.9885	0.706713	0.654564	10.9912
jaspar	MA0052.1	MEF2A	0.62456	0.616088	9.89023	0.772421	0.696273	4.73402	0.722638	0.677121	8.03945	0.671554	0.660368	9.50684	0.653147	0.647225	8.20218
jaspar	MA0080.2	PU1	0.799016	0.743759	9.86653	0.7997	0.745834	9.86653	0.797438	0.739235	9.86653	0.785442	0.735127	9.86653	0.716306	0.688792	9.86653
jaspar	MA0014.2	Pax5	0.712993	0.663032	7.88553	0.800573	0.723654	7.86244	0.749328	0.697508	8.04525	0.754316	0.702181	7.97021	0.749503	0.695639	8.00841
jaspar	MA0080.3	PU1	0.913952	0.839564	10.9116	0.911399	0.836295	10.9852	0.925833	0.853336	10.9845	0.920684	0.848236	10.9162	0.893576	0.818351	11.4795
jaspar	MA0079.3	SP1	0.560638	0.540243	11.0538	0.613796	0.58105	-0.840979	0.628214	0.588802	9.70537	0.598964	0.590788	10.9449	0.552697	0.571822	11.8886
jaspar	PB0182.1	Srf	0.367727	0.501045	-12.3063	0.376175	0.5	-5.61262	0.579314	0.557133	6.15793	0.498791	0.548685	8.42155	0.473748	0.535621	9.27928
jaspar	MA0115.1	RXRA	0.693327	0.641639	-2.04888	0.726458	0.66674	-2.04888	0.644149	0.608779	0.568362	0.672822	0.630017	-1.43326	0.656604	0.61597	-0.386016
jaspar	PB0114.1	Egr1	0.531334	0.528134	6.94479	0.651893	0.617912	6.94643	0.489834	0.501425	13.1807	0.452342	0.501335	13.2639	0.44407	0.500356	14.3274
jaspar	PB0161.1	RXRA	0.589185	0.565803	7.03029	0.626061	0.592624	6.87848	0.527174	0.524666	7.89032	0.553794	0.545987	7.50759	0.542624	0.538294	7.45343
jaspar	MA0047.1	FOXA2	0.680065	0.634709	8.92901	0.77377	0.70442	7.71501	0.730569	0.674966	8.92265	0.726859	0.674643	8.92901	0.676945	0.635064	9.46695
jaspar	MA0059.1	Cmyc	0.647513	0.610754	7.27834	0.721587	0.665995	5.51948	0.640094	0.606347	7.26172	0.620991	0.59539	7.4548	0.574542	0.562748	7.81595
jaspar	MA0098.2	ETS1	0.66898	0.628538	8.94264	0.720254	0.663848	8.63914	0.739508	0.688286	9.07143	0.699125	0.662605	9.0347	0.655751	0.627621	10.2278
jaspar	MA0494.1	RXRA	0.563085	0.546906	6.26075	0.662434	0.616462	5.76042	0.560109	0.551505	9.15864	0.560653	0.549331	7.75668	0.551284	0.542977	9.41373
jaspar	MA0099.1	Cfos	0.738698	0.753634	10.0417	0.770271	0.767776	10.0417	0.744004	0.743345	10.0417	0.726229	0.741685	10.0417	0.706747	0.72109	10.8742
jaspar	MA0462.1	Cjun	0.771685	0.736387	8.56984	0.822047	0.770886	7.80158	0.76387	0.728939	9.39149	0.755147	0.728503	9.85709	0.733518	0.710434	9.8531
jaspar	MA0490.1	Junb	0.919812	0.882957	9.00271	0.943085	0.905983	8.45823	0.915413	0.872975	9.24818	0.907658	0.867043	9.24959	0.88655	0.846065	10.7817
jaspar	PB0057.1	RXRA	0.616587	0.60209	7.06425	0.736	0.68489	6.47105	0.643001	0.620067	7.67006	0.650816	0.622074	7.41406	0.60858	0.589967	7.42326
jaspar	MA0080.1	PU1	0.669171	0.654582	8.54456	0.644556	0.641826	8.54456	0.666241	0.661547	8.54456	0.640655	0.646188	8.54456	0.567513	0.580446	8.54456
jaspar	MA0484.1	HNF4G	0.898199	0.82549	9.72946	0.911919	0.841827	9.30864	0.876961	0.802674	9.40853	0.887326	0.813369	10.3597	0.875025	0.802496	10.3502
jaspar	MA0504.1	Tr4	0.65205	0.622856	10.6058	0.74412	0.675396	6.5315	0.667138	0.631181	10.3252	0.673112	0.638749	7.91012	0.665378	0.632694	9.58646
jaspar	MA0099.2	Cfos	0.729321	0.741802	10.0494	0.766056	0.757823	10.0494	0.72288	0.731977	11.1156	0.711206	0.731479	11.1156	0.694875	0.718717	11.1156
jaspar	MA0471.1	E2F6	0.652587	0.620258	10.9223	0.81045	0.73648	6.98932	0.661743	0.624823	11.3193	0.603832	0.586593	11.8115	0.541533	0.545187	13.1528
jaspar	MA0103.2	ZEB1	0.751915	0.708999	7.95125	0.777428	0.713465	8.97654	0.770734	0.731629	3.6047	0.710733	0.675053	3.6047	0.607101	0.586661	11.1763
jaspar	MA0099.2	Cjun	0.789146	0.76977	10.0494	0.835488	0.79202	10.0494	0.780856	0.753532	10.0494	0.771421	0.756183	10.0494	0.756562	0.750113	10.0494
jaspar	MA0035.1	Gata1	0.409003	0.500518	0.399913	0.393529	0.5	-0.408528	0.570962	0.561853	6.22418	0.50974	0.538043	7.27975	0.503918	0.532867	7.27975
jaspar	MA0014.1	Pax5	0.658947	0.61703	7.80193	0.694222	0.636422	7.2802	0.635279	0.599792	7.78682	0.62374	0.593146	8.2759	0.627703	0.598442	7.8019
jaspar	MA0059.1	Max	0.689167	0.639185	7.259	0.751236	0.686535	5.51948	0.676229	0.632002	7.259	0.657864	0.619978	7.4548	0.601235	0.57949	7.4548
jaspar	MA0095.2	Yy1	0.712741	0.678725	10.63	0.75861	0.701279	9.03556	0.771621	0.713969	7.98326	0.747624	0.698653	9.0235	0.711383	0.675933	10.0494
jaspar	MA0148.2	FOXA1	0.81678	0.746788	9.77581	0.8666	0.789516	9.43109	0.841927	0.771636	9.76497	0.829576	0.76278	9.76036	0.79384	0.730933	10.1163
jaspar	MA0462.1	BATF	0.771527	0.707893	8.94665	0.843632	0.763102	6.0787	0.75081	0.697089	9.17929	0.744022	0.694431	9.17929	0.721985	0.677118	9.27653
jaspar	PB0043.1	Max	0.700478	0.652393	6.79322	0.765946	0.698119	6.06122	0.691753	0.646515	7.28425	0.656882	0.622908	7.56032	0.588487	0.572514	8.44632
jaspar	MA0079.1	SP1	0.509333	0.509896	5.09734	0.573844	0.555935	6.25831	0.549247	0.539967	8.6347	0.520129	0.537837	9.76089	0.500359	0.526805	9.76089
jaspar	MA0093.2	USF1	0.902803	0.846819	10.517	0.913542	0.861663	9.39896	0.907535	0.855335	9.74298	0.901834	0.85077	9.81005	0.856128	0.803026	10.1609
jaspar	MA0024.2	E2F1	0.752753	0.703198	3.55811	0.936922	0.870944	2.35424	0.589287	0.568152	13.0789	0.544754	0.54773	13.8205	0.491435	0.513654	15.1713
jaspar	MA0528.1	Znf263	0.653065	0.619365	15.5953	0.787254	0.704393	10.1266	0.693124	0.644789	13.5764	0.670768	0.647494	15.5623	0.603895	0.607825	17.3774
jaspar	MA0062.1	Gabp	0.825365	0.763132	9.82647	0.876475	0.798689	9.05653	0.772056	0.720589	10.0137	0.729087	0.690267	10.5157	0.692185	0.660601	10.5157
jaspar	MA0597.1	THAP1	0.653635	0.618182	8.63617	0.733569	0.684296	8.05556	0.579227	0.56303	8.59634	0.581981	0.567273	8.59125	0.564656	0.553939	9.09683
jaspar	MA0138.1	Nrsf	0.828092	0.763367	9.47656	0.851397	0.771384	8.44291	0.828665	0.768283	9.19876	0.819541	0.76905	9.45806	0.810648	0.763056	9.464
jaspar	MA0507.1	POU2F2	0.481122	0.559574	12.9349	0.501639	0.565151	10.622	0.596384	0.587411	4.94571	0.535355	0.593972	8.96535	0.525505	0.594858	8.97497
jaspar	MA0105.3	NFKB	0.878256	0.810078	9.82022	0.905426	0.839927	9.05159	0.862752	0.794574	9.94039	0.836731	0.776809	10.4399	0.816259	0.753876	10.4399
jaspar	MA0114.1	HNF4A	0.837867	0.766755	9.31232	0.858508	0.784357	8.95159	0.80014	0.735596	9.63766	0.806989	0.742626	9.65541	0.804425	0.738587	9.63899
jaspar	MA0491.1	Jund	0.816629	0.78912	6.46171	0.854113	0.808811	-0.427433	0.819609	0.785731	7.352	0.805801	0.779034	6.46171	0.787908	0.766578	6.51164
jaspar	MA0140.1	Gata1	0.662964	0.638069	7.73983	0.566879	0.612239	9.41025	0.624814	0.633023	8.32735	0.562066	0.603649	9.48788	0.538912	0.588639	9.40669
jaspar	PB0030.1	HNF4A	0.557469	0.551787	5.90756	0.672634	0.630662	6.15102	0.547206	0.538981	7.3925	0.578966	0.563673	7.40157	0.562469	0.550432	6.66619
jaspar	MA0148.3	FOXA1	0.832254	0.756383	9.38806	0.886016	0.81107	8.01034	0.860842	0.790143	9.38698	0.853528	0.78473	9.37107	0.821567	0.753759	9.37112
jaspar	MA0506.1	Nrf1	0.962753	0.929297	12.4754	0.989868	0.96165	10.5206	0.952217	0.910669	13.4633	0.932361	0.889924	14.6081	0.91871	0.876799	14.6081
jaspar	MA0003.2	Ap2alpha	0.815982	0.739915	9.34439	0.883252	0.808722	8.82012	0.748385	0.681214	10.3413	0.726358	0.664255	10.3546	0.738986	0.678229	10.3425
jaspar	MA0035.3	Gata1	0.682709	0.642469	-1.41043	0.59109	0.608445	7.42489	0.600355	0.619306	5.95927	0.552504	0.585016	7.17523	0.547574	0.575828	8.45056
jaspar	PB0134.1	HNF4A	0.720737	0.665431	6.70537	0.765995	0.697939	5.67494	0.674986	0.630336	7.10343	0.674661	0.633966	7.07635	0.671879	0.631154	7.07637
jaspar	MA0142.1	POU5F1	0.880507	0.831606	11.6842	0.910302	0.865954	11.5508	0.895326	0.849741	11.008	0.89742	0.862694	12.0263	0.889151	0.860104	11.0011
jaspar	MA0083.2	Srf	0.641595	0.680108	10.1835	0.647307	0.682589	8.9822	0.67928	0.687946	8.94482	0.637092	0.682721	8.9858	0.640663	0.68185	10.2848
jaspar	MA0062.2	Gabp	0.879346	0.814981	9.42821	0.920893	0.851809	7.71274	0.830374	0.761091	10.0541	0.779569	0.720832	10.7158	0.740921	0.69102	11.8114
jaspar	MA0098.1	ETS1	0.680392	0.672956	8.31971	0.765979	0.750263	8.31971	0.622247	0.601153	8.31971	0.528309	0.537081	8.10439	0.517879	0.515985	8.31971
jaspar	MA0162.2	Egr1	0.787391	0.723024	12.3663	0.919802	0.848291	11.2622	0.819899	0.753561	12.8797	0.814066	0.754808	13.22	0.770341	0.717236	13.4305
jaspar	PB0020.1	Gabp	0.851378	0.783201	6.82663	0.887685	0.816749	6.153	0.819859	0.75266	7.42666	0.763868	0.705088	8.25542	0.739679	0.689538	8.8927
jaspar	PB0034.1	IRF4	0.648282	0.614581	7.14335	0.742752	0.674236	5.83356	0.659979	0.619684	6.81786	0.665405	0.627704	7.11177	0.655317	0.619806	6.81866
jaspar	MA0477.1	FOSL1	0.890311	0.881992	10.3081	0.90826	0.898188	7.97859	0.895613	0.884157	10.4793	0.890408	0.881812	10.3187	0.870704	0.859076	10.4793
jaspar	MA0464.1	BHLHE40	0.884994	0.830153	9.30997	0.887268	0.831665	9.47285	0.893421	0.843511	8.71078	0.869501	0.820611	9.32718	0.768887	0.742366	9.47285
jaspar	MA0138.2	Nrsf	0.849958	0.791541	7.59197	0.864103	0.792452	8.26786	0.841994	0.791469	7.72847	0.833233	0.790821	8.13869	0.827443	0.787369	8.69052
jaspar	MA0105.2	NFKB	0.846614	0.784561	7.07816	0.858236	0.793596	6.70529	0.800407	0.740956	7.07816	0.773501	0.728682	9.40009	0.763101	0.720284	9.40009
jaspar	MA0083.1	Srf	0.661077	0.67645	5.80154	0.671715	0.681901	5.80154	0.658462	0.676973	6.85135	0.591704	0.652412	8.20471	0.594509	0.650932	8.03152
jaspar	MA0099.1	Cjun	0.799212	0.785468	10.0417	0.842723	0.81044	9.65183	0.804571	0.778979	10.0417	0.792132	0.775631	10.0417	0.770641	0.755642	10.0417
jaspar	MA0521.1	Tcf12	0.711661	0.661772	4.70526	0.727319	0.6721	4.28452	0.70236	0.65843	4.41597	0.678408	0.635811	5.58589	0.61268	0.591148	8.21856
jaspar	PB0078.1	Srf	0.600615	0.655461	10.0518	0.607974	0.655988	10.1533	0.663142	0.670963	9.25795	0.605486	0.665302	9.27472	0.602752	0.664257	9.41145
jaspar	PB0119.1	FOXA2	0.488729	0.510218	5.56985	0.635595	0.604616	7.28755	0.576914	0.558882	8.10765	0.542051	0.545528	8.44155	0.51252	0.523217	8.47552
jaspar	MA0512.1	RXRA	0.6823	0.640552	9.9243	0.761148	0.696693	7.95236	0.698079	0.651421	9.47562	0.693708	0.645819	9.82582	0.681624	0.641304	9.23251
jaspar	MA0516.1	SP2	0.725888	0.682155	12.9203	0.897339	0.816797	11.2918	0.795267	0.736027	12.9233	0.805249	0.750168	12.7878	0.756154	0.710101	14.1273
jaspar	MA0154.1	EBF	0.718883	0.675797	9.32383	0.769981	0.707213	9.12807	0.662902	0.633088	9.63715	0.644485	0.622365	10.8548	0.638738	0.619046	10.9054
jaspar	MA0079.2	SP1	0.543065	0.536593	9.68553	0.593755	0.567257	5.2869	0.604459	0.575579	8.55291	0.572232	0.582938	10.7734	0.543516	0.567095	10.8119
jaspar	MA0488.1	Cjun	0.58567	0.57779	7.17282	0.6518	0.604871	-0.370854	0.60613	0.584313	5.60201	0.599517	0.582063	7.58665	0.571823	0.566802	7.76298
jaspar	MA0003.1	Ap2alpha	0.763868	0.719112	9.41944	0.858453	0.794047	9.07741	0.675151	0.648336	9.41028	0.646175	0.619257	9.70085	0.625383	0.607815	9.70085
jaspar	MA0139.1	CTCF	0.941689	0.876797	8.6102	0.938693	0.869408	9.05924	0.930823	0.862099	9.34677	0.928907	0.863795	9.34829	0.915946	0.849864	9.60056
jaspar	MA0527.1	ZBTB33	0.880685	0.850438	9.17473	0.930875	0.888587	6.77693	0.845647	0.822957	10.1248	0.825217	0.80715	10.3479	0.799589	0.777237	11.7511
jaspar	MA0147.2	Cmyc	0.63707	0.613923	2.14507	0.684115	0.636904	2.01744	0.636476	0.624283	1.91644	0.60135	0.596492	3.09347	0.564846	0.566241	5.22207
jaspar	MA0058.2	Max	0.667006	0.655306	0.265529	0.704431	0.677652	0.024087	0.668798	0.656326	3.74212	0.626508	0.621888	3.7225	0.583036	0.580449	8.07935
jaspar	MA0065.1	RXRA	0.70655	0.652007	0.260364	0.743663	0.683043	0.166101	0.663998	0.625753	2.0095	0.674929	0.631856	1.32969	0.661745	0.624164	1.44462
jaspar	MA0140.2	Gata1	0.614123	0.595756	7.41539	0.541837	0.579666	9.68699	0.581118	0.597438	6.92397	0.54222	0.577381	9.68956	0.525663	0.57104	9.6865
jaspar	MA0478.1	FOSL2	0.864967	0.820012	10.4884	0.900908	0.845403	8.60009	0.878347	0.833273	9.10826	0.87514	0.832188	9.10825	0.856995	0.812899	9.66644
jaspar	PB0124.1	Gabp	0.591866	0.572623	7.7208	0.723528	0.670664	7.48416	0.59903	0.577215	7.8651	0.566691	0.553064	7.987	0.525783	0.522644	8.16476
jaspar	MA0103.1	ZEB1	0.68227	0.674388	9.84837	0.743596	0.731271	9.84837	0.71516	0.701411	9.84837	0.631403	0.626198	9.84837	0.528601	0.531683	9.84837
jaspar	MA0052.2	MEF2A	0.652542	0.625395	10.5238	0.800223	0.7261	8.91454	0.764283	0.715591	8.91472	0.726373	0.702561	9.28479	0.708075	0.688064	10.1306
jaspar	PB0010.1	Egr1	0.82219	0.750979	11.0891	0.936124	0.866405	8.80541	0.766943	0.708333	11.876	0.762126	0.712785	12.16	0.741239	0.694801	12.151
jaspar	MA0501.1	Nfe2	0.876591	0.848104	10.1275	0.890361	0.85913	8.66085	0.880048	0.851386	9.39069	0.872625	0.851021	9.22192	0.861233	0.838074	9.54029
jaspar	MA0036.1	Gata2	0.569624	0.612982	6.51344	0.651185	0.678462	6.51344	0.540286	0.599532	6.51344	0.459071	0.549467	6.51344	0.420863	0.507572	6.51344
jaspar	MA0036.2	Gata2	0.834361	0.771197	7.62256	0.889895	0.822681	6.37688	0.84428	0.779715	7.57903	0.807317	0.74584	8.04162	0.721403	0.670071	8.49952
jaspar	MA0148.1	FOXA1	0.816823	0.747007	9.75179	0.866637	0.789519	9.41126	0.841709	0.771226	9.74594	0.829291	0.762397	9.74594	0.793557	0.730469	10.0917
