# Supplementary material for: Optimally choosing PWM motif databases and sequence scanning approaches based on ChIP-seq data
Source: BMC Bioinformatics. 2015 May 1;16:140. doi: 10.1186/s12859-015-0573-5 (PMC4436866; doi:10.1186/s12859-015-0573-5)
Supplement: Additional file 3 — TF-motif mappings for all databases. [file 12859_2015_573_MOESM3_ESM.xls]

## Sheet: funcgen v.71 ensembl entrez
funcgen_tf_name	ensembl	entrez
Znf263	ENSG00000006194	10127
POU2F2	ENSG00000028277	5452
BCLAF1	ENSG00000029363	9774
ZZZ3	ENSG00000036549	26009
PU1	ENSG00000066336	6688
MEF2A	ENSG00000068305	4205
BCL3	ENSG00000069399	602
FOSL2	ENSG00000075426	2355
Sirt6	ENSG00000077463	51548
MEF2C	ENSG00000081189	4208
Nrsf	ENSG00000084093	5978
Ap2gamma	ENSG00000087510	7022
Ini1	ENSG00000099956	6598
p300	ENSG00000100393	2033
Yy1	ENSG00000100811	7528
HNF4A	ENSG00000101076	3172
E2F1	ENSG00000101412	1869
Gata1	ENSG00000102145	2623
CTCF	ENSG00000102974	10664
Brf2	ENSG00000104221	55290
Nrf1	ENSG00000106459	4899
NFKB	ENSG00000109320	4790
Nanog	ENSG00000111704	79923
Srf	ENSG00000112658	6722
TFIIIC-110	ENSG00000115207	2976
BCL11A	ENSG00000119866	53335
ELF1	ENSG00000120690	1997
Egr1	ENSG00000120738	1958
NR4A1	ENSG00000123358	3164
Nfe2	ENSG00000123405	4778
CTCFL	ENSG00000124092	140690
FOXA2	ENSG00000125798	3170
Max	ENSG00000125952	4149
Brg1	ENSG00000127616	6597
FOXA1	ENSG00000129514	3169
Jund	ENSG00000130522	3727
THAP1	ENSG00000131931	55145
BHLHE40	ENSG00000134107	8553
ETS1	ENSG00000134954	2113
Cmyc	ENSG00000136997	4609
Ap2alpha	ENSG00000137203	7020
IRF4	ENSG00000137265	3662
GTF2B	ENSG00000137947	2959
BAF170	ENSG00000139613	6601
Tcf12	ENSG00000140262	6938
SETDB1	ENSG00000143379	9869
Bdp1	ENSG00000145734	55814
HDAC8	ENSG00000147099	55869
TAF1	ENSG00000147133	6872
RPC155	ENSG00000148606	11128
XRCC4	ENSG00000152422	7518
Gabp	ENSG00000154727	2551
BATF	ENSG00000156127	10538
USF1	ENSG00000158773	7391
ATF3	ENSG00000162772	467
EBF	ENSG00000164330	1879
HEY1	ENSG00000164683	23462
HNF4G	ENSG00000164749	3174
Rad21	ENSG00000164754	5885
Pbx3	ENSG00000167081	5090
SP2	ENSG00000167182	6668
E2F6	ENSG00000169016	1876
Sin3Ak20	ENSG00000169375	25942
Cfos	ENSG00000170345	2353
Junb	ENSG00000171223	3726
ZNF274	ENSG00000171606	10782
BAF155	ENSG00000173473	6599
FOSL1	ENSG00000175592	8061
SIX5	ENSG00000177045	147912
Tr4	ENSG00000177463	7182
ZBTB33	ENSG00000177485	10009
Cjun	ENSG00000177606	3725
TAF7	ENSG00000178913	6879
ZBTB7A	ENSG00000178951	51341
Gata2	ENSG00000179348	2624
Brf1	ENSG00000185024	2972
SP1	ENSG00000185591	6667
RXRA	ENSG00000186350	6256
Pax5	ENSG00000196092	5079
HDAC2	ENSG00000196591	3066
NELFe	ENSG00000204356	7936
POU5F1	ENSG00000204531	5460
E2F4	ENSG00000205250	1874
ZEB1	ENSG00000148516	6935

## Sheet: Hocomoco v.9
acc	uniprot	entrez	symbol
M00000	AHR_HUMAN	196	AHR
M00001	AIRE_HUMAN	326	AIRE
M00002	ALX1_HUMAN	8092	ALX1
M00003	ANDR_HUMAN	367	AR
M00004	AP2A_HUMAN	7020	TFAP2A
M00005	AP2B_HUMAN	7021	TFAP2B
M00006	AP2C_HUMAN	7022	TFAP2C
M00007	AP2D_HUMAN	83741	TFAP2D
M00008	ARI3A_HUMAN	1820	ARID3A
M00009	ARI3A_HUMAN	1820	ARID3A
M00010	ARI5B_HUMAN	84159	ARID5B
M00011	ARNT2_HUMAN	9915	ARNT2
M00012	ARNT_HUMAN	405	ARNT
M00013	ATF1_HUMAN	466	ATF1
M00014	ATF2_HUMAN	1386	ATF2
M00014	ATF4_HUMAN	468	ATF4
M00015	ATF3_HUMAN	467	ATF3
M00016	ATF5_HUMAN	22809	ATF5
M00017	ATF6A_HUMAN	22926	ATF6
M00018	BACH1_HUMAN	571	BACH1
M00019	BARX2_HUMAN	8538	BARX2
M00020	BATF_HUMAN	10538	BATF
M00021	BCL6_HUMAN	604	BCL6
M00022	BHE40_HUMAN	8553	BHLHE40
M00023	BHE41_HUMAN	79365	BHLHE41
M00024	BMAL1_HUMAN	406	ARNTL
M00025	BPTF_HUMAN	2186	BPTF
M00026	BRAC_HUMAN	6862	T
M00027	BRCA1_HUMAN	672	BRCA1
M00028	CDC5L_HUMAN	988	CDC5L
M00029	CDX1_HUMAN	1044	CDX1
M00030	CDX2_HUMAN	1045	CDX2
M00031	CEBPA_HUMAN	1050	CEBPA
M00032	CEBPB_HUMAN	1051	CEBPB
M00033	CEBPD_HUMAN	1052	CEBPD
M00034	CEBPE_HUMAN	1053	CEBPE
M00035	CEBPG_HUMAN	1054	CEBPG
M00036	CEBPZ_HUMAN	10153	CEBPZ
M00037	COE1_HUMAN	1879	EBF1
M00038	COT1_HUMAN	7025	NR2F1
M00039	COT1_HUMAN	7025	NR2F1
M00040	COT2_HUMAN	7026	NR2F2
M00041	COT2_HUMAN	7026	NR2F2
M00042	CREB1_HUMAN	1385	CREB1
M00043	CREM_HUMAN	1390	CREM
M00044	CRX_HUMAN	1406	CRX
M00045	CTCF_HUMAN	10664	CTCF
M00046	CUX1_HUMAN	1523	CUX1
M00047	CXXC1_HUMAN	30827	CXXC1
M00048	DBP_HUMAN	1628	DBP
M00049	DDIT3_HUMAN	1649	DDIT3
M00050	DLX2_HUMAN	1746	DLX2
M00051	DLX3_HUMAN	1747	DLX3
M00052	E2F1_HUMAN	1869	E2F1
M00053	E2F2_HUMAN	1870	E2F2
M00054	E2F3_HUMAN	1871	E2F3
M00055	E2F4_HUMAN	1874	E2F4
M00056	E2F5_HUMAN	1875	E2F5
M00057	E2F6_HUMAN	1876	E2F6
M00058	E2F7_HUMAN	144455	E2F7
M00059	E4F1_HUMAN	1877	E4F1
M00060	EGR1_HUMAN	1958	EGR1
M00061	EGR2_HUMAN	1959	EGR2
M00062	EGR3_HUMAN	1960	EGR3
M00063	EGR4_HUMAN	1961	EGR4
M00064	EHF_HUMAN	26298	EHF
M00065	ELF1_HUMAN	1997	ELF1
M00066	ELF2_HUMAN	1998	ELF2
M00067	ELF3_HUMAN	1999	ELF3
M00068	ELF5_HUMAN	2001	ELF5
M00069	ELK1_HUMAN	2002	ELK1
M00070	ELK3_HUMAN	2004	ELK3
M00071	ELK4_HUMAN	2005	ELK4
M00072	ENOA_HUMAN	2023	ENO1
M00073	EOMES_HUMAN	8320	EOMES
M00074	EPAS1_HUMAN	2034	EPAS1
M00075	ERG_HUMAN	2078	ERG
M00076	ERR1_HUMAN	2101	ESRRA
M00077	ERR2_HUMAN	2103	ESRRB
M00078	ERR3_HUMAN	2104	ESRRG
M00079	ESR1_HUMAN	2099	ESR1
M00080	ESR2_HUMAN	2100	ESR2
M00081	ESR2_HUMAN	2100	ESR2
M00082	ETS1_HUMAN	2113	ETS1
M00083	ETS2_HUMAN	2114	ETS2
M00084	ETV4_HUMAN	2118	ETV4
M00085	ETV5_HUMAN	2119	ETV5
M00086	ETV7_HUMAN	51513	ETV7
M00087	EVI1_HUMAN	2122	MECOM
M00088	FEV_HUMAN	54738	FEV
M00089	FLI1_HUMAN	2313	FLI1
M00090	FOSB_HUMAN	2354	FOSB
M00091	FOSL1_HUMAN	8061	FOSL1
M00092	FOSL2_HUMAN	2355	FOSL2
M00093	FOS_HUMAN	2353	FOS
M00094	FOXA1_HUMAN	3169	FOXA1
M00095	FOXA2_HUMAN	3170	FOXA2
M00096	FOXA3_HUMAN	3171	FOXA3
M00097	FOXC1_HUMAN	2296	FOXC1
M00098	FOXC2_HUMAN	2303	FOXC2
M00099	FOXD1_HUMAN	2297	FOXD1
M00100	FOXD3_HUMAN	27022	FOXD3
M00101	FOXF1_HUMAN	2294	FOXF1
M00102	FOXF2_HUMAN	2295	FOXF2
M00103	FOXI1_HUMAN	2299	FOXI1
M00104	FOXJ2_HUMAN	55810	FOXJ2
M00105	FOXJ3_HUMAN	22887	FOXJ3
M00106	FOXJ3_HUMAN	22887	FOXJ3
M00107	FOXM1_HUMAN	2305	FOXM1
M00108	FOXO1_HUMAN	2308	FOXO1
M00109	FOXO3_HUMAN	2309	FOXO3
M00110	FOXO4_HUMAN	4303	FOXO4
M00111	FOXP2_HUMAN	93986	FOXP2
M00112	FOXP3_HUMAN	50943	FOXP3
M00113	FOXQ1_HUMAN	94234	FOXQ1
M00114	FUBP1_HUMAN	8880	FUBP1
M00115	GABP1_HUMAN	2553	GABPB1
M00115	GABP2_HUMAN	126626	GABPB2
M00116	GABPA_HUMAN	2551	GABPA
M00117	GATA1_HUMAN	2623	GATA1
M00118	GATA2_HUMAN	2624	GATA2
M00119	GATA3_HUMAN	2625	GATA3
M00120	GATA4_HUMAN	2626	GATA4
M00121	GATA5_HUMAN	140628	GATA5
M00122	GATA6_HUMAN	2627	GATA6
M00123	GCM1_HUMAN	8521	GCM1
M00124	GCR_HUMAN	2908	NR3C1
M00125	GCR_HUMAN	2908	NR3C1
M00126	GFI1B_HUMAN	8328	GFI1B
M00127	GFI1_HUMAN	2672	GFI1
M00128	GLI1_HUMAN	2735	GLI1
M00129	GLI2_HUMAN	2736	GLI2
M00130	GLI3_HUMAN	2737	GLI3
M00131	GLIS3_HUMAN	169792	GLIS3
M00132	HAND1_HUMAN	9421	HAND1
M00133	HBP1_HUMAN	26959	HBP1
M00134	HEN1_HUMAN	4807	NHLH1
M00135	HES1_HUMAN	3280	HES1
M00136	HESX1_HUMAN	8820	HESX1
M00137	HEY2_HUMAN	23493	HEY2
M00138	HIC1_HUMAN	3090	HIC1
M00139	HIF1A_HUMAN	3091	HIF1A
M00140	HINFP_HUMAN	25988	HINFP
M00141	HLF_HUMAN	3131	HLF
M00142	HLTF_HUMAN	6596	HLTF
M00143	HMGA1_HUMAN	3159	HMGA1
M00144	HMGA2_HUMAN	8091	HMGA2
M00145	HNF1A_HUMAN	6927	HNF1A
M00146	HNF1B_HUMAN	6928	HNF1B
M00147	HNF4A_HUMAN	3172	HNF4A
M00148	HNF4G_HUMAN	3174	HNF4G
M00149	HNF6_HUMAN	3175	ONECUT1
M00150	HSF1_HUMAN	3297	HSF1
M00151	HSF2_HUMAN	3298	HSF2
M00152	HTF4_HUMAN	6938	TCF12
M00153	HXA10_HUMAN	3206	HOXA10
M00154	HXA13_HUMAN	3209	HOXA13
M00155	HXA1_HUMAN	3198	HOXA1
M00156	HXA5_HUMAN	3202	HOXA5
M00157	HXA7_HUMAN	3204	HOXA7
M00158	HXA9_HUMAN	3205	HOXA9
M00159	HXB1_HUMAN	3211	HOXB1
M00160	HXB6_HUMAN	3216	HOXB6
M00161	HXB7_HUMAN	3217	HOXB7
M00162	HXB8_HUMAN	3218	HOXB8
M00163	HXC6_HUMAN	3223	HOXC6
M00164	HXC8_HUMAN	3224	HOXC8
M00165	HXD10_HUMAN	3236	HOXD10
M00166	HXD13_HUMAN	3239	HOXD13
M00167	HXD4_HUMAN	3233	HOXD4
M00168	HXD9_HUMAN	3235	HOXD9
M00169	IKZF1_HUMAN	10320	IKZF1
M00170	INSM1_HUMAN	3642	INSM1
M00171	IRF1_HUMAN	3659	IRF1
M00172	IRF2_HUMAN	3660	IRF2
M00173	IRF3_HUMAN	3661	IRF3
M00174	IRF4_HUMAN	3662	IRF4
M00175	IRF5_HUMAN	3663	IRF5
M00176	IRF7_HUMAN	3665	IRF7
M00177	IRF8_HUMAN	3394	IRF8
M00178	IRF9_HUMAN	10379	IRF9
M00179	ISL1_HUMAN	3670	ISL1
M00180	ITF2_HUMAN	6925	TCF4
M00181	JUNB_HUMAN	3726	JUNB
M00182	JUND_HUMAN	3727	JUND
M00183	JUN_HUMAN	3725	JUN
M00184	KAISO_HUMAN	10009	ZBTB33
M00185	KLF15_HUMAN	28999	KLF15
M00186	KLF1_HUMAN	10661	KLF1
M00187	KLF3_HUMAN	51274	KLF3
M00188	KLF4_HUMAN	9314	KLF4
M00189	KLF6_HUMAN	1316	KLF6
M00190	KLF8_HUMAN	11279	KLF8
M00191	LEF1_HUMAN	51176	LEF1
M00192	LHX2_HUMAN	9355	LHX2
M00193	LHX3_HUMAN	8022	LHX3
M00194	MAFA_HUMAN	389692	MAFA
M00195	MAFB_HUMAN	9935	MAFB
M00196	MAFG_HUMAN	4097	MAFG
M00197	MAFK_HUMAN	7975	MAFK
M00198	MAF_HUMAN	4094	MAF
M00199	MAX_HUMAN	4149	MAX
M00200	MAZ_HUMAN	4150	MAZ
M00201	MBD2_HUMAN	8932	MBD2
M00202	MCR_HUMAN	4306	NR3C2
M00203	MECP2_HUMAN	4204	MECP2
M00204	MEF2A_HUMAN	4205	MEF2A
M00205	MEF2C_HUMAN	4208	MEF2C
M00206	MEF2D_HUMAN	4209	MEF2D
M00207	MEIS1_HUMAN	4211	MEIS1
M00208	MEIS2_HUMAN	4212	MEIS2
M00209	MITF_HUMAN	4286	MITF
M00210	MLXPL_HUMAN	51085	MLXIPL
M00211	MSX2_HUMAN	4488	MSX2
M00212	MTF1_HUMAN	4520	MTF1
M00213	MYBB_HUMAN	4605	MYBL2
M00214	MYB_HUMAN	4602	MYB
M00215	MYCN_HUMAN	4613	MYCN
M00216	MYC_HUMAN	4609	MYC
M00217	MYF6_HUMAN	4618	MYF6
M00218	MYOD1_HUMAN	4654	MYOD1
M00219	MYOG_HUMAN	4656	MYOG
M00220	MZF1_HUMAN	7593	MZF1
M00221	NANOG_HUMAN	79923	NANOG
M00222	NDF1_HUMAN	4760	NEUROD1
M00223	NF2L1_HUMAN	4779	NFE2L1
M00224	NF2L2_HUMAN	4780	NFE2L2
M00225	NFAC1_HUMAN	4772	NFATC1
M00226	NFAC1_HUMAN	4772	NFATC1
M00227	NFAC2_HUMAN	4773	NFATC2
M00228	NFAC3_HUMAN	4775	NFATC3
M00229	NFAC4_HUMAN	4776	NFATC4
M00230	NFAT5_HUMAN	10725	NFAT5
M00231	NFE2_HUMAN	4778	NFE2
M00232	NFIA_HUMAN	4774	NFIA
M00232	NFIB_HUMAN	4781	NFIB
M00232	NFIC_HUMAN	4782	NFIC
M00232	NFIX_HUMAN	4784	NFIX
M00233	NFIA_HUMAN	4774	NFIA
M00233	NFIB_HUMAN	4781	NFIB
M00233	NFIC_HUMAN	4782	NFIC
M00233	NFIX_HUMAN	4784	NFIX
M00234	NFIL3_HUMAN	4783	NFIL3
M00235	NFKB1_HUMAN	4790	NFKB1
M00236	NFKB2_HUMAN	4791	NFKB2
M00237	NFYA_HUMAN	4800	NFYA
M00238	NFYB_HUMAN	4801	NFYB
M00239	NFYC_HUMAN	4802	NFYC
M00240	NKX21_HUMAN	7080	NKX2-1
M00241	NKX22_HUMAN	4821	NKX2-2
M00242	NKX25_HUMAN	1482	NKX2-5
M00243	NKX28_HUMAN	26257	NKX2-8
M00244	NKX31_HUMAN	4824	NKX3-1
M00245	NKX32_HUMAN	579	NKX3-2
M00246	NOBOX_HUMAN	135935	NOBOX
M00247	NR0B1_HUMAN	190	NR0B1
M00248	NR1D1_HUMAN	9572	NR1D1
M00249	NR1H2_HUMAN	7376	NR1H2
M00250	NR1H4_HUMAN	9971	NR1H4
M00251	NR1I2_HUMAN	8856	NR1I2
M00252	NR1I2_HUMAN	8856	NR1I2
M00253	NR1I3_HUMAN	9970	NR1I3
M00254	NR1I3_HUMAN	9970	NR1I3
M00255	NR2C1_HUMAN	7181	NR2C1
M00256	NR2C2_HUMAN	7182	NR2C2
M00257	NR2E3_HUMAN	10002	NR2E3
M00258	NR2F6_HUMAN	2063	NR2F6
M00259	NR4A1_HUMAN	3164	NR4A1
M00260	NR4A2_HUMAN	4929	NR4A2
M00261	NR4A3_HUMAN	8013	NR4A3
M00262	NR5A2_HUMAN	2494	NR5A2
M00263	NR6A1_HUMAN	2649	NR6A1
M00264	NRF1_HUMAN	4899	NRF1
M00265	ONEC2_HUMAN	9480	ONECUT2
M00266	OTX1_HUMAN	5013	OTX1
M00267	OTX2_HUMAN	5015	OTX2
M00268	OVOL1_HUMAN	5017	OVOL1
M00269	P53_HUMAN	7157	TP53
M00270	P63_HUMAN	8626	TP63
M00271	P73_HUMAN	7161	TP73
M00272	PAX2_HUMAN	5076	PAX2
M00273	PAX2_HUMAN	5076	PAX2
M00274	PAX5_HUMAN	5079	PAX5
M00275	PAX5_HUMAN	5079	PAX5
M00276	PAX6_HUMAN	5080	PAX6
M00277	PAX8_HUMAN	7849	PAX8
M00278	PBX1_HUMAN	5087	PBX1
M00279	PBX2_HUMAN	5089	PBX2
M00280	PBX3_HUMAN	5090	PBX3
M00281	PDX1_HUMAN	3651	PDX1
M00282	PEBB_HUMAN	865	CBFB
M00283	PIT1_HUMAN	5449	POU1F1
M00284	PITX2_HUMAN	5308	PITX2
M00285	PKNX1_HUMAN	5316	PKNOX1
M00286	PLAG1_HUMAN	5324	PLAG1
M00287	PLAG1_HUMAN	5324	PLAG1
M00288	PLAL1_HUMAN	5325	PLAGL1
M00289	PO2F1_HUMAN	5451	POU2F1
M00290	PO2F2_HUMAN	5452	POU2F2
M00291	PO3F1_HUMAN	5453	POU3F1
M00292	PO3F2_HUMAN	5454	POU3F2
M00293	PO4F2_HUMAN	5458	POU4F2
M00294	PO5F1_HUMAN	5460	POU5F1
M00295	PO6F1_HUMAN	5463	POU6F1
M00296	PPARA_HUMAN	5465	PPARA
M00297	PPARA_HUMAN	5465	PPARA
M00298	PPARD_HUMAN	5467	PPARD
M00299	PPARG_HUMAN	5468	PPARG
M00300	PPARG_HUMAN	5468	PPARG
M00301	PRDM1_HUMAN	639	PRDM1
M00302	PRGR_HUMAN	5241	PGR
M00303	PRGR_HUMAN	5241	PGR
M00304	PROP1_HUMAN	5626	PROP1
M00305	PRRX1_HUMAN	5396	PRRX1
M00306	PRRX2_HUMAN	51450	PRRX2
M00307	PTF1A_HUMAN	256297	PTF1A
M00308	PURA_HUMAN	5813	PURA
M00309	RARA_HUMAN	5914	RARA
M00310	RARA_HUMAN	5914	RARA
M00311	RARB_HUMAN	5915	RARB
M00312	RARG_HUMAN	5916	RARG
M00313	RARG_HUMAN	5916	RARG
M00314	RELB_HUMAN	5971	RELB
M00315	REL_HUMAN	5966	REL
M00316	REST_HUMAN	5978	REST
M00317	RFX1_HUMAN	5989	RFX1
M00318	RFX2_HUMAN	5990	RFX2
M00319	RFX3_HUMAN	5991	RFX3
M00320	RORA_HUMAN	6095	RORA
M00321	RORG_HUMAN	6097	RORC
M00322	RREB1_HUMAN	6239	RREB1
M00323	RUNX1_HUMAN	861	RUNX1
M00324	RUNX2_HUMAN	860	RUNX2
M00325	RUNX3_HUMAN	864	RUNX3
M00326	RXRA_HUMAN	6256	RXRA
M00327	RXRB_HUMAN	6257	RXRB
M00328	RXRG_HUMAN	6258	RXRG
M00329	SMAD1_HUMAN	4086	SMAD1
M00330	SMAD2_HUMAN	4087	SMAD2
M00331	SMAD3_HUMAN	4088	SMAD3
M00332	SMAD4_HUMAN	4089	SMAD4
M00333	SMRC1_HUMAN	6599	SMARCC1
M00334	SNAI1_HUMAN	6615	SNAI1
M00335	SNAI2_HUMAN	6591	SNAI2
M00336	SOX10_HUMAN	6663	SOX10
M00337	SOX13_HUMAN	9580	SOX13
M00338	SOX15_HUMAN	6665	SOX15
M00339	SOX17_HUMAN	64321	SOX17
M00340	SOX18_HUMAN	54345	SOX18
M00341	SOX2_HUMAN	6657	SOX2
M00342	SOX4_HUMAN	6659	SOX4
M00343	SOX5_HUMAN	6660	SOX5
M00344	SOX9_HUMAN	6662	SOX9
M00345	SP1_HUMAN	6667	SP1
M00346	SP1_HUMAN	6667	SP1
M00347	SP2_HUMAN	6668	SP2
M00348	SP3_HUMAN	6670	SP3
M00349	SP4_HUMAN	6671	SP4
M00350	SPI1_HUMAN	6688	SPI1
M00351	SPIB_HUMAN	6689	SPIB
M00352	SPZ1_HUMAN	84654	SPZ1
M00353	SRBP1_HUMAN	6720	SREBF1
M00354	SRBP2_HUMAN	6721	SREBF2
M00355	SRF_HUMAN	6722	SRF
M00356	SRY_HUMAN	6736	SRY
M00357	STA5A_HUMAN	6776	STAT5A
M00358	STA5B_HUMAN	6777	STAT5B
M00359	STAT1_HUMAN	6772	STAT1
M00360	STAT2_HUMAN	6773	STAT2
M00361	STAT3_HUMAN	6774	STAT3
M00362	STAT4_HUMAN	6775	STAT4
M00363	STAT6_HUMAN	6778	STAT6
M00364	STF1_HUMAN	2516	NR5A1
M00365	SUH_HUMAN	3516	RBPJ
M00366	TAL1_HUMAN	6886	TAL1
M00367	TAL1_HUMAN	6886	TAL1
M00368	TBP_HUMAN	6908	TBP
M00369	TBX2_HUMAN	6909	TBX2
M00370	TBX3_HUMAN	6926	TBX3
M00371	TBX5_HUMAN	6910	TBX5
M00372	TCF7_HUMAN	6932	TCF7
M00373	TEAD1_HUMAN	7003	TEAD1
M00374	TEAD3_HUMAN	7005	TEAD3
M00375	TEAD4_HUMAN	7004	TEAD4
M00376	TEF_HUMAN	7008	TEF
M00377	TF65_HUMAN	5970	RELA
M00378	TF7L2_HUMAN	6934	TCF7L2
M00379	TFAP4_HUMAN	7023	TFAP4
M00380	TFCP2_HUMAN	7024	TFCP2
M00381	TFDP1_HUMAN	7027	TFDP1
M00382	TFE2_HUMAN	6929	TCF3
M00383	TFE3_HUMAN	7030	TFE3
M00384	TFEB_HUMAN	7942	TFEB
M00385	TGIF1_HUMAN	7050	TGIF1
M00386	TGIF1_HUMAN	7050	TGIF1
M00387	THA_HUMAN	7067	THRA
M00388	THA_HUMAN	7067	THRA
M00389	THB_HUMAN	7068	THRB
M00390	THB_HUMAN	7068	THRB
M00391	TLX1_HUMAN	3195	TLX1
M00392	TLX1_HUMAN	3195	TLX1
M00393	TWST1_HUMAN	7291	TWIST1
M00394	TYY1_HUMAN	7528	YY1
M00395	UBIP1_HUMAN	7342	UBP1
M00396	USF1_HUMAN	7391	USF1
M00397	USF2_HUMAN	7392	USF2
M00398	VDR_HUMAN	7421	VDR
M00399	VDR_HUMAN	7421	VDR
M00400	VSX2_HUMAN	338917	VSX2
M00401	WT1_HUMAN	7490	WT1
M00402	XBP1_HUMAN	7494	XBP1
M00403	YBOX1_HUMAN	4904	YBX1
M00404	ZBT7A_HUMAN	51341	ZBTB7A
M00405	ZBT7B_HUMAN	51043	ZBTB7B
M00406	ZBTB4!METH_HUMAN	-	-
M00407	ZBTB4_HUMAN	57659	ZBTB4
M00408	ZBTB6_HUMAN	10773	ZBTB6
M00409	ZEB1_HUMAN	6935	ZEB1
M00410	ZEP1_HUMAN	3096	HIVEP1
M00411	ZEP2_HUMAN	3097	HIVEP2
M00412	ZFHX3_HUMAN	463	ZFHX3
M00413	ZFX_HUMAN	7543	ZFX
M00414	ZIC1_HUMAN	7545	ZIC1
M00415	ZIC2_HUMAN	7546	ZIC2
M00416	ZIC3_HUMAN	7547	ZIC3
M00417	ZN143_HUMAN	7702	ZNF143
M00418	ZN148_HUMAN	7707	ZNF148
M00419	ZN219_HUMAN	51222	ZNF219
M00420	ZN238_HUMAN	-	-
M00421	ZN333_HUMAN	84449	ZNF333
M00422	ZN350_HUMAN	59348	ZNF350
M00423	ZN384_HUMAN	171017	ZNF384
M00424	ZN423_HUMAN	23090	ZNF423
M00425	ZN589_HUMAN	51385	ZNF589

## Sheet: HT-Selex (2013)
selex_row	selex_symbol	to_upper	biodbnet_entrez	manual_entrez	Concatanated original header line.
selex1	BCL6B	BCL6B	255877	255877	BCL6B_C2H2_DBD_TGCGGG20NGA_AC_TGCTTTCTAGGAATTMM_2_4_monomeric_yes
selex2	CTCF	CTCF	10664	10664	CTCF_C2H2_full_TAGCGA20NGCT_AJ_NGCGCCMYCTAGYGGTN_2_4_monomeric_yes
selex3	EGR1	EGR1	1958	1958	EGR1_C2H2_DBD_TCTCTT20NGA_Y_NMCGCCCMCGCANN_2_2_monomeric_yes
selex4	EGR1	EGR1	1958	1958	EGR1_C2H2_full_TACTAT20NATC_AA_NACGCCCACGCANN_2_4_monomeric_no
selex5	EGR2	EGR2	1959	1959	EGR2_C2H2_DBD_TCGGCC20NGA_W_MCGCCCACGCA_2_3_monomeric_no
selex6	EGR2	EGR2	1959	1959	EGR2_C2H2_full_TCATCA20NCTA_W_NNMCGCCCACGCANN_2_2_monomeric_no
selex7	EGR3	EGR3	1960	1960	EGR3_C2H2_DBD_TTAAGA20NGAA_AF_NNACGCCCACGCANN_2_3_monomeric_no
selex8	EGR4	EGR4	1961	1961	EGR4_C2H2_DBD_TAGCGA40NGCT_AI_NNMCGCCCACGCANNN_2_4_monomeric_no
selex9	Egr3	EGR3	1960	1960	Egr3_C2H2_DBD_TCATGC20NGTA_Z_NACGCCCACGCANNN_2_3_monomeric_no
selex10	GLI2	GLI2	2736	2736	GLI2_C2H2_DBD_TAAGTA40NTGA_AI_GACCACMCACNNNG_1_3_monomeric_yes
selex11	GLI2	GLI2	2736	2736	GLI2_C2H2_DBD_TAAGTA40NTGA_AI_GCGACCACNCTG_1_3_monomeric_yes
selex12	GLIS1	GLIS1	148979	148979	GLIS1_C2H2_DBD_TTCGGT20NGA_R_NGACCCCCCACGANGN_2_4_monomeric_yes
selex13	GLIS2	GLIS2	84662	84662	GLIS2_C2H2_DBD_TACTAT20NATC_Y_GACCCCCCGCGNNG_2_3_monomeric_yes
selex14	GLIS3	GLIS3	169792	169792	GLIS3_C2H2_DBD_TCGCAT20NGA_O_GACCCCCCGCGNNG_2_4_monomeric_no
selex15	HIC2	HIC2	23119	23119	HIC2_C2H2_DBD_TGAGCA20NGA_AC_RTGCCMNNN_1_4_monomeric_yes
selex16	HINFP1	HINFP1	-	-	HINFP1_C2H2_full_TCAAGG20NGAA_W_CAACGTCCGCNN_2_3_monomeric_yes
selex17	HINFP1	HINFP1	-	-	HINFP1_C2H2_full_TCAAGG20NGAA_W_GCGGACSNNNNNNSGTCCGC_2_4_dimeric_yes
selex18	HINFP1	HINFP1	-	-	HINFP1_C2H2_full_TCAAGG20NGAA_W_GCGGACSNNSNNSGTCCGC_2_4_dimeric_yes
selex19	Hic1	HIC1	3090	3090	Hic1_C2H2_DBD_TCATCA20NCTA_Z_RTGCCANCYNRTGCCMNC_2_4_dimeric_yes
selex20	Hic1	HIC1	3090	3090	Hic1_C2H2_DBD_TCATCA20NCTA_Z_RTGCCMNCN_1_4_monomer_yes
selex21	KLF13	KLF13	51621	51621	KLF13_C2H2_full_TGGACA20NGA_AE_NNGNNACGCCCMYTTTNN_2_4_monomeric_yes
selex22	KLF14	KLF14	136259	136259	KLF14_C2H2_DBD_TTGGGA20NTA_AF_NGCCACGCCCMCNT_2_3_monomeric_no
selex23	KLF16	KLF16	83855	83855	KLF16_C2H2_DBD_TTGATT20NTA_AF_GCCMCGCCCMC_1_4_monomeric_yes
selex24	Klf12	KLF12	11278	11278	Klf12_C2H2_DBD_TGATGG20NGA_Z_GRCCACGCCCWNNNN_2_4_monomeric_yes
selex25	PRDM1	PRDM1	639	639	PRDM1_C2H2_full_TTGAGG20NGAT_AE_NRAAAGTGAAAGTGN_2_2_monomeric_or_dimeric_yes
selex26	SCRT1	SCRT1	83482	83482	SCRT1_C2H2_DBD_TCTTAG20NATG_Y_NNGCAACAGGTGGNN_2_4_monomeric_yes
selex27	SCRT2	SCRT2	85508	85508	SCRT2_C2H2_DBD_TGGGCG20NCGT_Y_NNGCAACAGGTGN_2_3_monomeric_no
selex28	SNAI2	SNAI2	6591	6591	SNAI2_C2H2_DBD_TCGTTA20NGA_O_NRCAGGTGN_1_6_monomeric_no
selex29	SP1	SP1	6667	6667	SP1_C2H2_DBD_TCTATG20NGA_O_GCCMCGCCCMC_1_4_monomeric_no
selex30	SP3	SP3	6670	6670	SP3_C2H2_DBD_TCGGCC20NGA_O_GCCMCGCCCMC_1_6_monomeric_no
selex31	SP4	SP4	6671	6671	SP4_C2H2_full_TTATGT20NGTA_AE_NWRGCCMCGCCCMCTNN_2_4_monomeric_no
selex32	SP8	SP8	221833	221833	SP8_C2H2_DBD_TGCTCG20NCTC_Y_NMCMCGCCCMCN_1_4_monomeric_no
selex33	YY1	YY1	7528	7528	YY1_C2H2_full_TCCGGC20NCG_AC_NCCGCCATTNN_1_3_monomeric_no
selex34	YY2	YY2	404281	404281	YY2_C2H2_DBD_TCTTTC20NTTG_Y_NNCCGCCATNW_1_4_monomeric_yes
selex35	YY2	YY2	404281	404281	YY2_C2H2_full_TGAGCA20NGA_AE_NCCGCCATNNT_1_2_monomeric_no
selex36	ZBED1	ZBED1	9189	9189	ZBED1_znf_BED_DBD_TAATAG20NCG_W_NTATCGCGAYATR_2_3_dimeric_yes
selex37	ZBTB7A	ZBTB7A	51341	51341	ZBTB7A_C2H2_DBD_TGAATA20NGA_W_NGCGACCACCNN_1_4_monomeric_yes
selex38	ZBTB7B	ZBTB7B	51043	51043	ZBTB7B_C2H2_full_TAGCCT20NCG_AC_NCGACCACCGAN_1_3_monomeric_no
selex39	ZBTB7C	ZBTB7C	201501	201501	ZBTB7C_C2H2_full_TCGCCA40NCCT_AI_NCGACCACCNAN_1_4_monomeric_no
selex40	ZIC1	ZIC1	7545	7545	ZIC1_C2H2_full_TCGACT20NCAT_AF_GACCMCCYRMTGNG_2_4_monomeric_yes
selex41	ZIC3	ZIC3	7547	7547	ZIC3_C2H2_full_TCACGT20NGCA_AE_GACCCCCYGYTGNGN_2_3_monomeric_no
selex42	ZIC4	ZIC4	84107	84107	ZIC4_C2H2_DBD_TGAGGC20NGA_AC_GACCCCCYGYTGNGN_2_3_monomeric_no
selex43	ZNF143	ZNF143	7702	7702	ZNF143_C2H2_DBD_TGCAAG20NCG_V_TWCCCAYAATGCATTG_3_4_monomeric_yes
selex44	ZNF238	ZNF238	ZBTB18	10472	ZNF238_C2H2_DBD_TGGTGA20NGA_AC_NNTCCAGATGTKN_1_3_monomeric_yes
selex45	ZNF238	ZNF238	ZBTB18	10472	ZNF238_C2H2_full_TAGTAA20NATT_W_NNTCCAGATGTKN_1_3_monomeric_no
selex46	ZNF306	ZNF306	ZKSCAN3	80317	ZNF306_C2H2_full_TAGGGC20NGGT_AD_TGGKCTARCCTCGA_2_4_monomeric_yes
selex47	ZNF410	ZNF410	57862	57862	ZNF410_C2H2_DBD_TGCACT20NGA_AC_NNCATCCCATAATANTC_3_3_monomeric_yes
selex48	ZNF524	ZNF524	147807	147807	ZNF524_C2H2_full_TCTATG40NTAG_AI_ACCCTTGAACCC_2_5_dimeric_yes
selex49	ZNF524	ZNF524	147807	147807	ZNF524_C2H2_full_TCTATG40NTAG_AI_CTCGRACCCGTGCN_2_5_monomeric_yes
selex50	ZNF740	ZNF740	283337	283337	ZNF740_C2H2_DBD_TGGTCT20NCTT_Y_NCCCCCCCAC_1_4_monomeric_no
selex51	ZNF740	ZNF740	283337	283337	ZNF740_C2H2_full_TGTGAG20NGA_AE_NCCCCCCCAC_1_4_monomeric_no
selex52	ZNF75A	ZNF75A	7627	7627	ZNF75A_C2H2_DBD_CCATA14N_V_GCTTTTCCCACA_2_4_monomeric_yes
selex53	ZNF784	ZNF784	147808	147808	ZNF784_C2H2_full_TGCGGG20NGA_AE_GTACCTACCT_1_3_monomeric_yes
selex54	ZSCAN4	ZSCAN4	201516	201516	ZSCAN4_C2H2_full_TCTTTC20NTTG_W_TGCACACNCTGAAAA_2_3_monomeric_yes
selex55	Zfp652	ZFP652	-	-	Zfp652_C2H2_DBD_TACGAG20NCG_Z_NNAAAGGGTTAAW_2_4_monomeric_yes
selex56	Zfp740	ZFP740	ZNF740	283337	Zfp740_C2H2_DBD_TCAACC20NCG_Z_NCCCCCCCAC_1_3_monomeric_yes
selex57	Zic3	ZIC3	7547	7547	Zic3_C2H2_DBD_TCAAAA20NAAA_AF_GACCMCCYRMTGNGN_2_3_monomeric_no
selex58	CENPB	CENPB	1059	1059	CENPB_CENPB_full_TGCTGT20NGTC_AD_CCCGCNTNNNRCGAA_1_3_monomeric_yes
selex59	GRHL1	GRHL1	29841	29841	GRHL1_CP2_DBD_TCCAAC20NTA_Q_AACCGGWNNNWCCGGTT_2_3_dimer_of_dimers_yes
selex60	GRHL1	GRHL1	29841	29841	GRHL1_CP2_DBD_TCCAAC20NTA_Q_NAACCGGTTN_1_3_dimeric_yes
selex61	GRHL1	GRHL1	29841	29841	GRHL1_CP2_full_TGGACA20NCAT_W_NAAACCGGTTTN_1_3_dimeric_no
selex62	TFCP2	TFCP2	7024	7024	TFCP2_CP2_full_TAGATA20NCG_AD_NAACCGGTTN_1_4_dimeric_no
selex63	TFCP2	TFCP2	7024	7024	TFCP2_CP2_full_TAGATA20NCG_AD_NCCGGNNNNNNCCGGN_2_4_dimer_of_dimers_yes
selex64	CUX1	CUX1	1523	1523	CUX1_CUT_DBD_TAGCAG40NACT_AI_ATCRATNNNNNATCRAT_1_3_dimeric_yes
selex65	CUX1	CUX1	1523	1523	CUX1_CUT_DBD_TAGCAG40NACT_AI_ATCRATNNNNNNATCRAT_1_3_dimeric_yes
selex66	CUX1	CUX1	1523	1523	CUX1_CUT_DBD_TAGCAG40NACT_AI_TAATCRATAN_1_3_monomeric_yes
selex67	CUX2	CUX2	23316	23316	CUX2_CUT_DBD_TAGCCT40NCCT_AI_ATCRATNNNNNNATCRAT_1_3_dimeric_no
selex68	CUX2	CUX2	23316	23316	CUX2_CUT_DBD_TAGCCT40NCCT_AI_TAATCRATAN_1_3_monomeric_no
selex69	ONECUT1	ONECUT1	3175	3175	ONECUT1_CUT_DBD_TAGCTC20NTCT_Y_NNAAAATCRATAWN_1_3_monomeric_yes
selex70	ONECUT1	ONECUT1	3175	3175	ONECUT1_CUT_full_TCGCAT20NGA_AE_NNAAAATCRATAWN_1_3_monomeric_no
selex71	ONECUT2	ONECUT2	9480	9480	ONECUT2_CUT_DBD_TGGGCG30NCGT_AH_NNAAAATCRATAWN_1_2_monomeric_no
selex72	ONECUT3	ONECUT3	390874	390874	ONECUT3_CUT_DBD_TAGAAC20NAAT_Y_NNAAAATCRATANN_1_3_monomeric_no
selex73	E2F2	E2F2	1870	1870	E2F2_E2F_DBD_TACTCA20NCG_W_AAAAATGGCGCCAAAANN_2_4_dimeric_no
selex74	E2F2	E2F2	1870	1870	E2F2_E2F_DBD_TACTCA20NCG_W_NNTTTTGGCGCCAAAANN_2_4_dimeric_no
selex75	E2F3	E2F3	1871	1871	E2F3_E2F_DBD_TTACAT20NACA_AF_NNAAATGGCGCCAAAANN_2_4_dimeric_yes
selex76	E2F3	E2F3	1871	1871	E2F3_E2F_DBD_TTACAT20NACA_AF_NNAAATGGCGCCATTTNN_2_4_dimeric_no
selex77	E2F3	E2F3	1871	1871	E2F3_E2F_DBD_TTACAT20NACA_AF_NNTTTTGGCGCCAAAANN_2_4_dimeric_no
selex78	E2F7	E2F7	144455	144455	E2F7_E2F_DBD_TCACAC20NACA_Y_TTTTCCCGCCAAAW_2_4_dimeric_yes
selex79	EBF1	EBF1	1879	1879	EBF1_EBF_full_TATAAG20NCG_AC_NNTCCCNNGGGANN_1_3_dimeric_yes
selex80	EHF	EHF	26298	26298	EHF_ETS_full_TCTTGA20NGTG_AG_NACCCGGAAGTA_2_3_monomeric_no
selex81	ELF1	ELF1	1997	1997	ELF1_ETS_DBD_TGGGTA20NGA_O_AACCCGGAAGTN_1_7_monomeric_no
selex82	ELF1	ELF1	1997	1997	ELF1_ETS_full_TATGGG20NCG_W_AACCCGGAAGTR_2_4_monomeric_no
selex83	ELF3	ELF3	1999	1999	ELF3_ETS_DBD_TCCGTG20NTGC_Y_WACCCGGAAGTA_2_3_monomeric_no
selex84	ELF3	ELF3	1999	1999	ELF3_ETS_full_TGACCT20NCCA_AG_NACCCGGAAGTAN_2_4_monomeric_no
selex85	ELF4	ELF4	2000	2000	ELF4_ETS_full_TGACTC20NTCA_AG_AACCCGGAAGTR_2_3_monomeric_yes
selex86	ELF5	ELF5	2001	2001	ELF5_ETS_DBD_TGCCGC20NCG_V_ACCCGGAAGTN_2_2_monomeric_no
selex87	ELF5	ELF5	2001	2001	ELF5_ETS_full_TCTCGG20NGA_AF_ACCCGGAAGTN_2_2_monomeric_no
selex88	ELK1	ELK1	2002	2002	ELK1_ETS_DBD_TCGGAA20NAGT_AG_ACCGGAAGTN_1_2_monomeric_no
selex89	ELK1	ELK1	2002	2002	ELK1_ETS_full_TGAGTG20NTGA_AG_ACCGGAAGTN_1_2_monomeric_no
selex90	ELK1	ELK1	2002	2002	ELK1_ETS_full_TGAGTG20NTGA_AG_NACTTCCGSCGGAARMN_2_3_dimeric_yes
selex91	ELK3	ELK3	2004	2004	ELK3_ETS_DBD_TCGGGG20NGGT_AG_ACCGGAAGTN_1_2_monomeric_no
selex92	ELK4	ELK4	2005	2005	ELK4_ETS_DBD_TAGGGC40NGGT_AK_ACCGGAARTN_1_3_monomeric_no
selex93	ERF	ERF	2077	2077	ERF_ETS_DBD_TCAGAG20NCG_W_ACCGGAAGTN_1_4_monomeric_no
selex94	ERG	ERG	2078	2078	ERG_ETS_DBD_TCTACA20NCAG_AG_ACCGGAARTN_1_2_monomeric_no
selex95	ERG	ERG	2078	2078	ERG_ETS_DBD_TCTACA20NCAG_AG_NCCGGAWATCCGGN_1_3_dimeric_yes
selex96	ERG	ERG	2078	2078	ERG_ETS_full_TGCAAG20NAAC_AG_ACCGGAARTN_1_2_monomeric_no
selex97	ERG	ERG	2078	2078	ERG_ETS_full_TGCAAG20NAAC_AG_ACCGGAWATCCGGT_1_3_dimeric_no
selex98	ETS1	ETS1	2113	2113	ETS1_ETS_DBD_TGTACC30NCAG_AI_ACCGGAARYN_1_2_monomeric_no
selex99	ETS1	ETS1	2113	2113	ETS1_ETS_DBD_TGTACC30NCAG_AI_NCCGGAWRYRYWTCCGGN_1_3_dimeric_yes
selex100	ETS1	ETS1	2113	2113	ETS1_ETS_full_TGTAAA20NGA_AF_ACCGGAARYN_1_2_monomeric_no
selex101	ETS1	ETS1	2113	2113	ETS1_ETS_full_TGTAAA20NGA_AF_NCCGGAWRYRYWTCCGGN_2_3_dimeric_no
selex102	ETV1	ETV1	2115	2115	ETV1_ETS_DBD_TCGTTA20NTTT_AG_ACCGGAARYN_1_2_monomeric_no
selex103	ETV2	ETV2	2116	2116	ETV2_ETS_DBD_TGGAGC20NGAT_AK_AACCGGAARTR_1_3_monomeric_no
selex104	ETV3	ETV3	2117	2117	ETV3_ETS_DBD_TCAGGA20NCG_W_ACCGGAAGTN_1_4_monomeric_no
selex105	ETV4	ETV4	2118	2118	ETV4_ETS_DBD_TCTATG20NTAG_AG_ACCGGAAGTN_1_2_monomeric_no
selex106	ETV5	ETV5	2119	2119	ETV5_ETS_DBD_TGCACT20NGA_AF_ACCGGAWGYN_1_2_monomeric_no
selex107	ETV6	ETV6	2120	2120	ETV6_ETS_full_TGAGTG20NGA_AF_CCGGAASCGGAAGTN_2_3_dimeric_yes
selex108	ETV6	ETV6	2120	2120	ETV6_ETS_full_TGAGTG20NGA_AF_KSYGGAAGTN_1_3_monomeric_no
selex109	Elf5	ELF5	2001	2001	Elf5_ETS_DBD_TATTGT20NCG_Z_ACCCGGAAGTN_2_2_monomeric_no
selex110	Elk3	ELK3	2004	2004	Elk3_ETS_DBD_TGAGTG20NTGA_AC_ACCGGAAGTN_1_3_monomeric_no
selex111	FEV	FEV	54738	54738	FEV_ETS_DBD_TGATCC20NCTA_Z_ACCGGAAGTN_1_3_monomeric_no
selex112	FLI1	FLI1	2313	2313	FLI1_ETS_DBD_TCTAAT20NCG_V_ACCGGAARYN_1_2_monomeric_no
selex113	FLI1	FLI1	2313	2313	FLI1_ETS_DBD_TCTAAT20NCG_V_ACCGGAWATCCGGN_1_3_monomeric_no
selex114	FLI1	FLI1	2313	2313	FLI1_ETS_full_TAGGAT20NAGT_AC_ACCGGAARYN_1_3_monomeric_no
selex115	FLI1	FLI1	2313	2313	FLI1_ETS_full_TAGGAT20NAGT_AC_ACCGGAWATCCGGT_1_4_monomeric_no
selex116	GABPA	GABPA	2551	2551	GABPA_ETS_full_TGGCCC20NCCT_AG_ACCGGAAGTN_1_4_monomeric_yes
selex117	SPDEF	SPDEF	25803	25803	SPDEF_ETS_DBD_TCGCTG20NTCT_AD_AMCCGGATGTN_1_4_monomeric_yes
selex118	SPDEF	SPDEF	25803	25803	SPDEF_ETS_DBD_TCGCTG20NTCT_AD_GTGGTCCCGGATYAT_2_4_putative_multimer_yes
selex119	SPDEF	SPDEF	25803	25803	SPDEF_ETS_DBD_TCGCTG20NTCT_AD_NCAGNAAGAMGTAWMM_3_4_putative_multimer_yes
selex120	SPDEF	SPDEF	25803	25803	SPDEF_ETS_full_TCATTG20NCG_AD_AMCCGGATGTN_1_3_monomeric_no
selex121	SPDEF	SPDEF	25803	25803	SPDEF_ETS_full_TCATTG20NCG_AD_GTGGTCCCGGATYAT_2_3_putative_multimer_no
selex122	SPDEF	SPDEF	25803	25803	SPDEF_ETS_full_TCATTG20NCG_AD_NCAGNAAGAMGTAWMM_3_3_putative_multimer_no
selex123	SPI1	SPI1	6688	6688	SPI1_ETS_full_TCCCCT20NCG_AD_AAAAAGCGGAAGTN_2_3_monomeric_yes
selex124	SPIB	SPIB	6689	6689	SPIB_ETS_DBD_TGTCTA20NTCG_AK_AAAAAGMGGAAGTN_2_2_monomeric_no
selex125	SPIC	SPIC	121599	121599	SPIC_ETS_full_TAGGCA20NCG_AD_AAAAAGNGGAAGTN_2_4_monomeric_no
selex126	Spic	SPIC	121599	121599	Spic_ETS_DBD_TATAGA20NCG_Z_AAAAAGMGGAAGTA_2_4_monomeric_no
selex127	GATA3	GATA3	2625	2625	GATA3_GATA_DBD_TGTCGT20NGA_AC_AGATAANN_1_2_monomeric_yes
selex128	GATA3	GATA3	2625	2625	GATA3_GATA_full_TCATGC20NCG_AC_AGATAANN_1_2_monomeric_no
selex129	GATA4	GATA4	2626	2626	GATA4_GATA_DBD_TAAAAT20NAAA_Y_AGATAANN_1_2_monomeric_no
selex130	GATA5	GATA5	140628	140628	GATA5_GATA_DBD_TAAATG20NTAA_Y_AGATAANN_1_2_monomeric_no
selex131	GCM1	GCM1	8521	8521	GCM1_GCM_DBD_TGAGCA20NCGA_Y_NATGCGGGTA_1_4_monomeric_yes
selex132	GCM1	GCM1	8521	8521	GCM1_GCM_full_TCCAGT20NGAC_AE_ATGCGGGYRCCCGCAT_2_4_dimeric_yes
selex133	GCM1	GCM1	8521	8521	GCM1_GCM_full_TCCAGT20NGAC_AE_NATGCGGGTAN_1_4_monomeric_no
selex134	GCM2	GCM2	9247	9247	GCM2_GCM_DBD_TGACTC20NTCA_Y_NATGCGGGTN_1_3_monomeric_no
selex135	LEF1	LEF1	51176	51176	LEF1_HMG_DBD_TCCCGA20NGCC_AC_AAAGATCAAAGGRWW_2_4_monomeric_yes
selex136	SOX9	SOX9	6662	6662	SOX9_HMG_DBD_TCTCAA20NGA_O_NAACAATRN_1_4_monomeric_yes
selex137	TCF7L1	TCF7L1	83439	83439	TCF7L1_HMG_full_TGGACA20NCAT_AD_NAASATCAAAGN_1_4_monomeric_no
selex138	Tcf7	TCF7	6932	6932	Tcf7_HMG_DBD_TATATC20NCG_AC_NAAGATCAAAGG_2_4_monomeric_no
selex139	HOMEZ	HOMEZ	57594	57594	HOMEZ_HOMEZ_DBD_TCGATC20NTAT_Y_NAAACGATNNAN_1_4_monomer_or_dimer_yes
selex140	HSF1	HSF1	3297	3297	HSF1_HSF_DBD_TATAGA20NGAG_Y_TTCTAGAANNTTC_1_3_trimeric_yes
selex141	HSF1	HSF1	3297	3297	HSF1_HSF_full_TACCAC20NACC_AA_TTCTAGAANNTTC_1_3_trimeric_no
selex142	HSF2	HSF2	3298	3298	HSF2_HSF_DBD_TGGGGT20NCG_V_TTCTAGAANNTTC_1_3_trimeric_no
selex143	HSF4	HSF4	3299	3299	HSF4_HSF_DBD_TATCAT20NACG_Y_TTCTAGAANNTTC_1_3_trimeric_no
selex144	HSFY2	HSFY2	159119	159119	HSFY2_HSF_DBD_TCAGAG20NAGA_Y_TTCGAANNNTTCGAA_1_3_dimer_of_dimers_yes
selex145	HSFY2	HSFY2	159119	159119	HSFY2_HSF_DBD_TCAGAG20NAGA_Y_WTTCGAAYG_1_3_dimeric_yes
selex146	HSFY2	HSFY2	159119	159119	HSFY2_HSF_DBD_TCAGAG20NAGA_Y_TTCGAANNNTTCGAA_2_3_dimer_of_dimers_no
selex147	IRF3	IRF3	3661	3661	IRF3_IRF_full_TCCTAA40NATC_AI_NNRRAAAGGAAACCGAAACTN_2_3_trimeric_yes
selex148	IRF4	IRF4	3662	3662	IRF4_IRF_full_TCAAGG20NCG_AD_NCGAAACCGAAACYN_1_3_dimeric_yes
selex149	IRF5	IRF5	3663	3663	IRF5_IRF_full_TAACAA20NCG_AD_CCGAAACCGAAACY_2_3_dimeric_no
selex150	IRF5	IRF5	3663	3663	IRF5_IRF_full_TAACAA20NCG_AD_NACCGAAACYN_1_3_monomeric_yes
selex151	IRF7	IRF7	3665	3665	IRF7_IRF_DBD_TATCGC20NGCG_AC_NCGAAANYGAAACY_1_3_dimeric_yes
selex152	IRF7	IRF7	3665	3665	IRF7_IRF_DBD_TATCGC20NGCG_AC_RAANCGAAAWTCGNTTY_1_3_trimeric_yes
selex153	IRF8	IRF8	3394	3394	IRF8_IRF_DBD_TGGCGG20NGCT_Z_NCGAAACCGAAACY_1_3_dimeric_no
selex154	IRF8	IRF8	3394	3394	IRF8_IRF_full_TCCCCT20NCCC_AE_NCGAAACCGAAACT_1_4_dimeric_no
selex155	IRF9	IRF9	10379	10379	IRF9_IRF_full_TATGTT20NTGG_W_AWCGAAACCGAAACY_1_3_trimeric_no
selex156	MEF2A	MEF2A	4205	4205	MEF2A_MADS_DBD_TAATAG20NTA_Q_KCTAWAAATAGM_1_3_dimeric_yes
selex157	MEF2B	MEF2B	100271849	100271849	MEF2B_MADS_full_TCGTAC20NATT_AE_RCTAWAAATAGM_1_4_dimeric_no
selex158	MEF2D	MEF2D	4209	4209	MEF2D_MADS_DBD_TGCGTT20NGA_Y_NCTAWAAATAGM_1_3_dimeric_no
selex159	SRF	SRF	6722	6722	SRF_MADS_DBD_TGAACG20NGA_Y_MCCATATAWGGN_1_4_dimeric_yes
selex160	SRF	SRF	6722	6722	SRF_MADS_full_TGGAAT20NAAT_W_NNMCCATATAWGGKNN_2_3_dimeric_no
selex161	SMAD3	SMAD3	4088	4088	SMAD3_MAD_DBD_TGGGTA20NGA_AC_YGTCTAGACA_1_3_dimeric_yes
selex162	MEIS1	MEIS1	4211	4211	MEIS1_MEIS_DBD_TGACCT20NGA_O_NTGACAN_1_6_monomeric_yes
selex163	MEIS2	MEIS2	4212	4212	MEIS2_MEIS_DBD_TCGCTG20NGA_AA_TTGACAGSTGTCAA_2_4_dimeric_no
selex164	MEIS2	MEIS2	4212	4212	MEIS2_MEIS_DBD_TCGCTG20NGA_AA_TTGACAGS_1_3_monomeric_yes
selex165	MEIS3	MEIS3	56917	56917	MEIS3_MEIS_DBD_TGGGTA20NGA_Y_NTGACAGN_1_2_monomeric_no
selex166	MEIS3	MEIS3	56917	56917	MEIS3_MEIS_DBD_TGGGTA20NGA_Y_TGACAGSTGTCA_2_2_dimeric_no
selex167	Meis2	MEIS2	4212	4212	Meis2_MEIS_DBD_TCAAAA20NTA_P_NTGACAN_1_3_monomeric_no
selex168	Meis2	MEIS2	4212	4212	Meis2_MEIS_DBD_TCAAAA20NTA_P_TGACAGSTGTCA_2_3_dimeric_yes
selex169	Meis3	MEIS3	56917	56917	Meis3_MEIS_DBD_TGGACA20NGA_AF_NTGACAN_1_2_monomeric_no
selex170	Meis3	MEIS3	56917	56917	Meis3_MEIS_DBD_TGGACA20NGA_AF_TGACAGSTGTCA_2_3_dimeric_no
selex171	PKNOX1	PKNOX1	5316	5316	PKNOX1_MEIS_DBD_TCGCAT20NGA_Y_TGACAGSTGTCA_2_3_dimeric_no
selex172	PKNOX2	PKNOX2	63876	63876	PKNOX2_MEIS_DBD_TGTATT20NGA_Y_TGACAGSTGTCA_2_3_dimeric_no
selex173	Pknox2	PKNOX2	63876	63876	Pknox2_MEIS_DBD_TGCTCG20NCG_Q_TGACAGSTGTCA_2_4_dimeric_no
selex174	TGIF1	TGIF1	7050	7050	TGIF1_MEIS_DBD_TATGGG20NGGG_Y_TGACAGSTGTCA_2_4_dimeric_no
selex175	TGIF2LX	TGIF2LX	90316	90316	TGIF2LX_MEIS_full_TGATAA20NATA_AE_TGACAGSTGTCA_2_4_dimeric_no
selex176	TGIF2	TGIF2	60436	60436	TGIF2_MEIS_DBD_TGAACG30NCAA_AI_TGACAGSTGTCA_1_3_dimeric_no
selex177	MYBL1	MYBL1	4603	4603	MYBL1_MYB_DBD_TTGCGT20NTA_AF_ACNGTTAAACNG_1_4_dimeric_yes
selex178	MYBL1	MYBL1	4603	4603	MYBL1_MYB_DBD_TTGCGT20NTA_AF_NCCGTTAACGGN_1_4_dimeric_yes
selex179	MYBL1	MYBL1	4603	4603	MYBL1_MYB_DBD_TTGCGT20NTA_AF_NNAACCGTTNN_1_4_monomeric_yes
selex180	MYBL1	MYBL1	4603	4603	MYBL1_MYB_DBD_TTGCGT20NTA_AF_NNCNGTTNNNACNGTTN_1_4_dimeric_yes
selex181	MYBL2	MYBL2	4605	4605	MYBL2_MYB_DBD_TGAGTG20NGA_AC_AACCGTTAACGGNN_1_3_dimeric_no
selex182	MYBL2	MYBL2	4605	4605	MYBL2_MYB_DBD_TGAGTG20NGA_AC_ACCGTTARRACCGTTA_2_3_dimeric_yes
selex183	MYBL2	MYBL2	4605	4605	MYBL2_MYB_DBD_TGAGTG20NGA_AC_NNAACCGTTNN_1_3_monomeric_no
selex184	MYBL2	MYBL2	4605	4605	MYBL2_MYB_DBD_TGAGTG20NGA_AC_RACCGTTAAACNGYY_1_3_dimeric_no
selex185	NFAT5	NFAT5	10725	10725	NFAT5_NFAT_DBD_TGATAA20NGA_AA_RTGGAAAANTMCNN_1_3_dimeric_yes
selex186	NFATC1	NFATC1	4772	4772	NFATC1_NFAT_full_TTCGTA20NTGC_AE_NATGGAAANWWWWTTTYCMN_2_4_dimeric_yes
selex187	NFATC1	NFATC1	4772	4772	NFATC1_NFAT_full_TTCGTA20NTGC_AE_TTTCCAYNRTGGAAA_2_4_dimeric_yes
selex188	NFATC1	NFATC1	4772	4772	NFATC1_NFAT_full_TTCGTA20NTGC_AE_TTTTCCATGGAAAA_2_4_dimeric_yes
selex189	NFKB1	NFKB1	4790	4790	NFKB1_NFAT_DBD_TCTCAA20NGA_AA_NGGGGAWTCCCCN_2_3_dimeric_yes
selex190	NFKB2	NFKB2	4791	4791	NFKB2_NFAT_DBD_TTCAAT20NGA_R_NGGGGAWTCCCCN_2_3_dimeric_no
selex191	NFIA	NFIA	4774	4774	NFIA_NFI_full_TACGTC20NTGC_AA_TTGGCANNNTGCCAR_2_3_dimeric_yes
selex192	NFIB	NFIB	4781	4781	NFIB_NFI_full_TCATCA20NCG_AD_TTGGCANNNTGCCAR_2_3_dimeric_no
selex193	NFIX	NFIX	4784	4784	NFIX_NFI_full_TCAACC20NCG_AC_YTGGCNNNNTGCCAA_2_3_dimeric_no
selex194	NRF1	NRF1	4899	4899	NRF1_NRF_full_TAGCGA20NCG_AC_YGCGCATGCGCN_1_2_dimeric_yes
selex195	PAX1	PAX1	5075	5075	PAX1_PAX_DBD_TAACTT20NTCA_Y_SGTCACGCWTGANTGMA_2_4_monomeric_yes
selex196	PAX2	PAX2	5076	5076	PAX2_PAX_DBD_TCCACG20NCAC_Y_NGTCACGCWTSRNTGNNY_2_3_monomeric_no
selex197	PAX3	PAX3	5077	5077	PAX3_PAX_DBD_TTCTCT20NCTC_AF_TAATYRATTA_1_2_dimeric_yes
selex198	PAX4	PAX4	5078	5078	PAX4_PAX_DBD_TATTTA20NTTG_Y_CTAATTAG_1_4_monomeric_no
selex199	PAX4	PAX4	5078	5078	PAX4_PAX_full_TCGCAT20NACT_W_CTAATTAG_1_4_monomeric_no
selex200	PAX5	PAX5	5079	5079	PAX5_PAX_DBD_TACAGG20NGAC_Y_NGTCACGCWTSRNTGNNY_2_3_monomeric_no
selex201	PAX6	PAX6	5080	5080	PAX6_PAX_DBD_TCCATA20NTAC_Y_TTTYACGCWTGANTGMNYN_2_4_monomeric_yes
selex202	PAX7	PAX7	5081	5081	PAX7_PAX_DBD_TCCAAC20NAAC_Y_TAATYRATTA_1_2_dimeric_no
selex203	PAX7	PAX7	5081	5081	PAX7_PAX_full_TAGGGC20NGGT_AE_TAATYRATTA_1_3_dimeric_no
selex204	PAX9	PAX9	5083	5083	PAX9_PAX_DBD_TCTAAT20NAAG_AG_SGTCACGCWTGANTGMA_2_4_monomeric_no
selex205	POU1F1	POU1F1	5449	5449	POU1F1_POU_DBD_TACACC40NCAC_AI_NNYATGMATAATTAATN_2_3_monomeric_no
selex206	POU1F1	POU1F1	5449	5449	POU1F1_POU_DBD_TACACC40NCAC_AI_NWTATGCWAATKAG_1_3_monomeric_yes
selex207	POU2F1	POU2F1	5451	5451	POU2F1_POU_DBD_TCTTTC20NGA_AC_NWTATGCWAATN_1_2_monomeric_no
selex208	POU2F1	POU2F1	5451	5451	POU2F1_POU_DBD_TCTTTC20NGA_AC_NWTRMATATKYAWN_1_2_dimeric_yes
selex209	POU2F2	POU2F2	5452	5452	POU2F2_POU_DBD_TGACAG20NGA_AC_NTATGCWAATN_1_2_monomeric_no
selex210	POU2F2	POU2F2	5452	5452	POU2F2_POU_DBD_TGACAG20NGA_AC_NWTRMATATKYAWN_1_2_dimeric_no
selex211	POU2F3	POU2F3	25833	25833	POU2F3_POU_DBD_TAGACG20NCAT_Y_TATGCWAAT_1_2_monomeric_no
selex212	POU2F3	POU2F3	25833	25833	POU2F3_POU_DBD_TAGACG20NCAT_Y_WTRMATATKYAW_1_2_dimeric_no
selex213	POU3F1	POU3F1	5453	5453	POU3F1_POU_DBD_TAGCGA20NGCT_Y_WTATGCWAATNW_1_2_monomeric_no
selex214	POU3F1	POU3F1	5453	5453	POU3F1_POU_DBD_TAGCGA20NGCT_Y_WTGMATAAWTNA_1_2_monomeric_yes
selex215	POU3F2	POU3F2	5454	5454	POU3F2_POU_DBD_TGTTCA40NCTG_AI_NWTGMATAAWTNA_1_3_monomeric_no
selex216	POU3F2	POU3F2	5454	5454	POU3F2_POU_DBD_TGTTCA40NCTG_AI_WTATGCWAATKA_1_3_monomeric_no
selex217	POU3F3	POU3F3	5455	5455	POU3F3_POU_DBD_TCGCAT20NACT_Y_NWTATGCWAATTW_1_4_monomeric_no
selex218	POU3F3	POU3F3	5455	5455	POU3F3_POU_DBD_TCGCAT20NACT_Y_WTGMATAAWTNA_1_4_monomeric_no
selex219	POU3F3	POU3F3	5455	5455	POU3F3_POU_DBD_TCGCAT20NACT_Y_WTRMATATKYAW_1_4_dimeric_no
selex220	POU3F4	POU3F4	5456	5456	POU3F4_POU_DBD_TACTGC20NGTC_Y_TATGCWAAT_1_3_monomeric_no
selex221	POU3F4	POU3F4	5456	5456	POU3F4_POU_DBD_TACTGC20NGTC_Y_TGMATWWWTNA_1_3_monomeric_no
selex222	POU4F1	POU4F1	5457	5457	POU4F1_POU_DBD_TACAAA20NAAC_Y_ATGMATAATTAATG_2_3_monomeric_yes
selex223	POU4F2	POU4F2	5458	5458	POU4F2_POU_DBD_TACGAG20NAGC_Y_NTGMATAATTAATKAG_2_3_monomeric_no
selex224	POU4F2	POU4F2	5458	5458	POU4F2_POU_full_TGCGAA20NAGC_W_NTGMATAATTAATKAG_2_3_monomeric_no
selex225	POU4F3	POU4F3	5459	5459	POU4F3_POU_DBD_TACCGT20NGCC_Y_NTGMATAATTAATGAN_2_3_monomeric_no
selex226	POU5F1P1	POU5F1P1	POU5F1B	5462	POU5F1P1_POU_DBD_TAGAGT20NGAT_Y_TATGCWAAT_1_2_monomeric_no
selex227	POU5F1P1	POU5F1P1	POU5F1B	5462	POU5F1P1_POU_DBD_TAGAGT20NGAT_Y_WTRMATATKYAW_1_3_monomeric_no
selex228	POU6F2	POU6F2	11281	11281	POU6F2_POU_DBD_TGCTGT20NCG_V_NSCTMATTAN_1_3_monomeric_yes
selex229	POU6F2	POU6F2	11281	11281	POU6F2_POU_DBD_TGCTGT20NCG_V_WTAATKAGCTMATTAW_2_3_dimeric_no
selex230	POU6F2	POU6F2	11281	11281	POU6F2_POU_full_TATCAT20NCG_AC_SCTMATTANN_1_4_monomeric_no
selex231	Pou2f2	POU2F2	5452	5452	Pou2f2_POU_DBD_TAGATA20NTAT_Z_NWTRMATATKYAWN_1_3_dimeric_no
selex232	Pou2f2	POU2F2	5452	5452	Pou2f2_POU_DBD_TAGATA20NTAT_Z_TATGCAAAT_1_3_monomeric_no
selex233	PROX1	PROX1	5629	5629	PROX1_PROX_DBD_TGCAGA20NGA_AF_NAAGACGYCTTN_1_4_dimeric_yes
selex234	RFX2	RFX2	5990	5990	RFX2_RFX_DBD_TAACCC20NCCA_Y_NGTTRCCATGGYAACN_2_3_dimeric_yes
selex235	RFX2	RFX2	5990	5990	RFX2_RFX_DBD_TAACCC20NCCA_Y_SGTTGCYARGCAACS_2_3_dimeric_no
selex236	RFX3	RFX3	5991	5991	RFX3_RFX_DBD_TGGCTT20NGA_AC_NGTTNCCATGGNAACN_2_3_dimeric_no
selex237	RFX3	RFX3	5991	5991	RFX3_RFX_DBD_TGGCTT20NGA_AC_SGTTGCYARGCAACS_2_3_dimeric_no
selex238	RFX4	RFX4	5992	5992	RFX4_RFX_DBD_TGACAG20NGA_O_NGTTNCCATGGNAACN_2_3_dimeric_no
selex239	RFX4	RFX4	5992	5992	RFX4_RFX_DBD_TGACAG20NGA_O_SGTTGCYARGCAACS_2_3_dimeric_no
selex240	RFX5	RFX5	5993	5993	RFX5_RFX_DBD_TGGAGC30NGAT_AI_NGTTRCCATGGYAACN_2_2_dimeric_no
selex241	RFX5	RFX5	5993	5993	RFX5_RFX_DBD_TGGAGC30NGAT_AI_SGTTRCCATRGCAACS_2_2_dimeric_no
selex242	Rfx2	RFX2	5990	5990	Rfx2_RFX_DBD_TGGTAG20NATT_AC_NGTTRCCATGGYAACN_2_3_dimeric_no
selex243	Rfx2	RFX2	5990	5990	Rfx2_RFX_DBD_TGGTAG20NATT_AC_SGTTGCYARGCAACS_2_3_dimeric_yes
selex244	Rfx3	RFX3	5991	5991	Rfx3_RFX_DBD_TGGGTA20NCG_P_NGTTNCCATGGNAACN_2_3_dimeric_no
selex245	RUNX2	RUNX2	860	860	RUNX2_RUNX_DBD_TACCTA40NTCC_AI_NAACCGCAAACCRCAN_2_4_dimeric_yes
selex246	RUNX2	RUNX2	860	860	RUNX2_RUNX_DBD_TACCTA40NTCC_AI_WAACCRCAAWAACCRCAN_2_4_dimeric_yes
selex247	RUNX2	RUNX2	860	860	RUNX2_RUNX_DBD_TACCTA40NTCC_AI_WAACCRCAN_1_4_monomeric_yes
selex248	RUNX3	RUNX3	864	864	RUNX3_RUNX_DBD_TACGGA30NGGC_AI_NAACCGCAAACCRCAN_2_3_dimeric_no
selex249	RUNX3	RUNX3	864	864	RUNX3_RUNX_DBD_TACGGA30NGGC_AI_NAACCGCAAN_1_3_monomeric_no
selex250	RUNX3	RUNX3	864	864	RUNX3_RUNX_DBD_TACGGA30NGGC_AI_WAACCRCAAWAACCRCAN_2_3_dimeric_no
selex251	RUNX3	RUNX3	864	864	RUNX3_RUNX_full_TCTCCC20NGA_AE_NAACCRCAAN_1_4_monomeric_no
selex252	GMEB2	GMEB2	26205	26205	GMEB2_SAND_DBD_TGGATG20NGA_O_TTACGYAM_1_3_dimeric_no
selex253	GMEB2	GMEB2	26205	26205	GMEB2_SAND_DBD_TGGATG20NGA_O_WRCGTAACCACGYN_1_4_dimer_of_dimers_yes
selex254	GMEB2	GMEB2	26205	26205	GMEB2_SAND_DBD_TGGATG20NGA_O_YACGTAACNKACGTA_3_4_dimer_of_dimers_yes
selex255	EOMES	EOMES	8320	8320	EOMES_TBX_DBD_TGTAAA30NAAG_AI_NAGGTGTGAAAWN_1_3_monomeric_yes
selex256	EOMES	EOMES	8320	8320	EOMES_TBX_DBD_TGTAAA30NAAG_AI_TCACACCTNNNNAGGTGTGA_2_3_dimeric_yes
selex257	MGA	MGA	23269	23269	MGA_TBX_DBD_TAGGGC20NGGT_Y_AGGTGTGA_1_3_monomeric_no
selex258	MGA	MGA	23269	23269	MGA_TBX_DBD_TAGGGC20NGGT_Y_AGGTGTKANNTMACACCT_2_3_dimeric_yes
selex259	MGA	MGA	23269	23269	MGA_TBX_DBD_TAGGGC20NGGT_Y_GGYGTGANNNNTCACRCC_2_3_dimeric_yes
selex260	TBR1	TBR1	10716	10716	TBR1_TBX_DBD_TCACAC20NACA_Z_AGGTGTGANN_1_3_monomeric_no
selex261	TBR1	TBR1	10716	10716	TBR1_TBX_full_TTGCAC20NACT_AE_NAGGTGTGAAN_1_4_monomeric_no
selex262	TBX15	TBX15	6913	6913	TBX15_TBX_DBD_TACGTC40NTGC_AI_AGGTGTGAANTTCACACCT_2_4_dimeric_yes
selex263	TBX15	TBX15	6913	6913	TBX15_TBX_DBD_TACGTC40NTGC_AI_AGGTGTGA_1_4_monomeric_no
selex264	TBX19	TBX19	9095	9095	TBX19_TBX_DBD_TACTAT40NATC_AI_NNTCRCACNTANGTGYGANN_2_3_dimeric_yes
selex265	TBX1	TBX1	6899	6899	TBX1_TBX_DBD_TACGGA40NGGC_AI_AGGTGTGAAAAAAGGTGTGA_3_4_dimeric_yes
selex266	TBX1	TBX1	6899	6899	TBX1_TBX_DBD_TACGGA40NGGC_AI_AGGTGTGAAWTTCACACCT_2_4_dimeric_no
selex267	TBX1	TBX1	6899	6899	TBX1_TBX_DBD_TACGGA40NGGC_AI_AGGTGTGA_1_4_monomeric_no
selex268	TBX1	TBX1	6899	6899	TBX1_TBX_DBD_TACGGA40NGGC_AI_TYTCACACCTNNNAGGTGTGARA_2_4_dimeric_no
selex269	TBX1	TBX1	6899	6899	TBX1_TBX_DBD_TACGGA40NGGC_AI_YTCACACCTNNAGGTGTGAR_2_4_dimeric_yes
selex270	TBX20	TBX20	57057	57057	TBX20_TBX_DBD_TACTCA40NCTC_AI_AGGTGTGAAGGTGTGA_2_3_dimeric_yes
selex271	TBX20	TBX20	57057	57057	TBX20_TBX_DBD_TACTCA40NCTC_AI_AGGTGTGAWWWTCACACCT_2_3_dimeric_no
selex272	TBX20	TBX20	57057	57057	TBX20_TBX_DBD_TACTCA40NCTC_AI_HNHNAGGTGTGANHH_1_3_monomeric_no
selex273	TBX20	TBX20	57057	57057	TBX20_TBX_full_TCTTCT20NCTG_AE_NAGGTGTGAAN_1_4_monomeric_no
selex274	TBX21	TBX21	30009	30009	TBX21_TBX_DBD_TACTGC40NGTC_AI_GGTGTGANNTCACACC_2_3_dimeric_no
selex275	TBX21	TBX21	30009	30009	TBX21_TBX_DBD_TACTGC40NGTC_AI_NAGGTGTGAA_1_3_monomeric_no
selex276	TBX21	TBX21	30009	30009	TBX21_TBX_DBD_TACTGC40NGTC_AI_TNACACCTNNNAGGTGTNA_2_3_dimeric_yes
selex277	TBX21	TBX21	30009	30009	TBX21_TBX_full_TGGTCT20NCTT_AD_GGTGTGAWATCACACC_2_4_dimeric_no
selex278	TBX21	TBX21	30009	30009	TBX21_TBX_full_TGGTCT20NCTT_AD_NAGGTGTGAA_1_3_monomeric_no
selex279	TBX21	TBX21	30009	30009	TBX21_TBX_full_TGGTCT20NCTT_AD_TNACACCTNNNAGGTGTNA_2_4_dimeric_no
selex280	TBX2	TBX2	6909	6909	TBX2_TBX_full_TCTATG20NTAG_AF_GGTGTNANWWNTNACACC_2_4_dimeric_no
selex281	TBX2	TBX2	6909	6909	TBX2_TBX_full_TCTATG20NTAG_AF_NAGGTGTGAWN_1_4_monomeric_no
selex282	TBX4	TBX4	9496	9496	TBX4_TBX_DBD_TACTTG40NTTC_AI_AGGTGTGA_1_3_monomeric_no
selex283	TBX4	TBX4	9496	9496	TBX4_TBX_DBD_TACTTG40NTTC_AI_AGGTGTNANWWNTNACACCT_2_3_dimeric_no
selex284	TBX5	TBX5	6910	6910	TBX5_TBX_DBD_TAGAAC40NAAT_AI_AGGTGTGA_1_3_monomeric_no
selex285	TBX5	TBX5	6910	6910	TBX5_TBX_DBD_TAGAAC40NAAT_AI_AGGTGTNANWWNTNACACCT_2_3_dimeric_no
selex286	T	T	6862	6862	T_TBX_full_TGGGCG20NCGT_W_TCACACCTAGGTGTGA_2_3_dimeric_no
selex287	TEAD1	TEAD1	7003	7003	TEAD1_TEA_full_TCTTAG20NATG_W_NRMATWCCWN_1_4_monomeric_yes
selex288	TEAD1	TEAD1	7003	7003	TEAD1_TEA_full_TCTTAG20NATG_W_RCATTCCNNRCATWCCN_2_4_dimeric_yes
selex289	TEAD3	TEAD3	7005	7005	TEAD3_TEA_DBD_TATAAG40NAAG_AI_RCATTCCNNRCATTCCN_2_3_dimeric_no
selex290	TEAD3	TEAD3	7005	7005	TEAD3_TEA_DBD_TATAAG40NAAG_AI_RMATWCCA_1_3_monomeric_no
selex291	TEAD4	TEAD4	7004	7004	TEAD4_TEA_DBD_TGATTT20NTTA_Y_NRCATTCCWN_1_4_monomeric_no
selex292	TFAP2A	TFAP2A	7020	7020	TFAP2A_TFAP_DBD_TTGCAC20NTA_AF_NGCCNNNNGGCN_1_3_dimeric_no
selex293	TFAP2A	TFAP2A	7020	7020	TFAP2A_TFAP_DBD_TTGCAC20NTA_AF_NSCCNNNGGSN_1_3_dimeric_no
selex294	TFAP2A	TFAP2A	7020	7020	TFAP2A_TFAP_DBD_TTGCAC20NTA_AF_NSCCNNNNNGGSN_0_3_dimeric_no
selex295	TFAP2B	TFAP2B	7021	7021	TFAP2B_TFAP_DBD_TCGTTA20NTTT_Y_NGCCNNNNGGCN_1_4_dimeric_no
selex296	TFAP2B	TFAP2B	7021	7021	TFAP2B_TFAP_DBD_TCGTTA20NTTT_Y_NSCCNNNGGSN_1_4_dimeric_no
selex297	TFAP2B	TFAP2B	7021	7021	TFAP2B_TFAP_DBD_TCGTTA20NTTT_Y_NSCCNNNNNGGSN_0_4_dimeric_no
selex298	TFAP2C	TFAP2C	7022	7022	TFAP2C_TFAP_DBD_TCTACA20NCAG_Y_NGCCNNNNGGCN_1_3_dimeric_no
selex299	TFAP2C	TFAP2C	7022	7022	TFAP2C_TFAP_DBD_TCTACA20NCAG_Y_NSCCNNNGGSN_1_3_dimeric_no
selex300	TFAP2C	TFAP2C	7022	7022	TFAP2C_TFAP_DBD_TCTACA20NCAG_Y_NSCCNNNNNGGSN_0_3_dimeric_no
selex301	TFAP2C	TFAP2C	7022	7022	TFAP2C_TFAP_full_TGTCGT20NGCG_AE_NGCCNNNNGGCN_1_3_dimeric_no
selex302	TFAP2C	TFAP2C	7022	7022	TFAP2C_TFAP_full_TGTCGT20NGCG_AE_NGCCNNNNNGGCN_0_3_dimeric_no
selex303	TFAP2C	TFAP2C	7022	7022	TFAP2C_TFAP_full_TGTCGT20NGCG_AE_NSCCNNNGGSN_1_3_dimeric_no
selex304	Tcfap2a	TCFAP2A	TFAP2A	7020	Tcfap2a_TFAP_DBD_TGATCC20NCG_P_NGCCNNNNGGCN_1_3_dimeric_yes
selex305	Tcfap2a	TCFAP2A	TFAP2A	7020	Tcfap2a_TFAP_DBD_TGATCC20NCG_P_NSCCNNNGGSN_1_3_dimeric_yes
selex306	Tcfap2a	TCFAP2A	TFAP2A	7020	Tcfap2a_TFAP_DBD_TGATCC20NCG_P_NSCCNNNNNGGSN_0_3_dimeric_yes
selex307	ARNTL	ARNTL	406	406	ARNTL_bHLH_DBD_TCAAAA20NCG_W_GTCACGTGAC_2_3_dimeric_no
selex308	Ascl2	ASCL2	430	430	Ascl2_bHLH_DBD_TAGGGC20NCG_Z_RRCAGCTGYY_1_4_dimeric_yes
selex309	Atoh1	ATOH1	474	474	Atoh1_bHLH_DBD_TAGTCC20NCTT_Z_RNCATATGNY_1_3_dimeric_yes
selex310	BHLHA15	BHLHA15	168620	168620	BHLHA15_bHLH_DBD_TCCGTG20NCG_Y_NNCATATGNN_1_4_dimeric_no
selex311	BHLHB2	BHLHB2	BHLHE40	8553	BHLHB2_bHLH_DBD_TGGGAC20NGA_Y_NKCACGTGMN_1_2_dimeric_no
selex312	BHLHB3	BHLHB3	BHLHE41	79365	BHLHB3_bHLH_full_TCAAAA20NCG_AD_NKCACGTGMN_1_2_dimeric_yes
selex313	BHLHE22	BHLHE22	27319	27319	BHLHE22_bHLH_DBD_TCTTGA20NGTG_Y_NANCATATGNTN_1_3_dimeric_no
selex314	BHLHE23	BHLHE23	128408	128408	BHLHE23_bHLH_DBD_TATATC20NCG_Y_ANCATATGNT_1_4_dimeric_no
selex315	BHLHE41	BHLHE41	79365	79365	BHLHE41_bHLH_full_TGTGCT20NCGG_AD_GTCACGTGAC_1_3_dimeric_no
selex316	Bhlhb2	BHLHB2	BHLHE40	8553	Bhlhb2_bHLH_DBD_TCAAGG20NGAA_Z_NKCACGTGMN_1_2_dimeric_no
selex317	CLOCK	CLOCK	9575	9575	CLOCK_bHLH_DBD_TGAGAT20NAGA_Z_NACACGTGTN_1_3_dimeric_yes
selex318	FIGLA	FIGLA	344018	344018	FIGLA_bHLH_DBD_AGATA14N_U_NNCACCTGNN_1_4_dimeric_no
selex319	HES5	HES5	388585	388585	HES5_bHLH_DBD_TCCACG20NCG_Y_NGGCACGTGCCN_1_4_dimeric_no
selex320	HES7	HES7	84667	84667	HES7_bHLH_DBD_AATTC14N_U_NGGCACGTGCCN_1_4_dimeric_no
selex321	HEY1	HEY1	23462	23462	HEY1_bHLH_DBD_TGAAAC20NGA_Y_NNCACGTGNN_1_3_dimeric_no
selex322	HEY2	HEY2	23493	23493	HEY2_bHLH_DBD_TCGATC20NGA_Y_NNCACGTGCC_1_4_dimeric_no
selex323	HEY2	HEY2	23493	23493	HEY2_bHLH_full_TCTCAA20NGA_AF_GNCACGTGYN_1_4_dimeric_no
selex324	ID4	ID4	3400	3400	ID4_bHLH_DBD_CTACA14N_U_NRCACCTGNN_1_4_dimeric_yes
selex325	MAX	MAX	4149	4149	MAX_bHLH_DBD_TGACCT20NGA_Y_CACGTGNNNNNCACGTG_1_3_dimer_of_dimers_yes
selex326	MAX	MAX	4149	4149	MAX_bHLH_DBD_TGACCT20NGA_Y_NNCACGTGNN_1_2_dimeric_yes
selex327	MESP1	MESP1	55897	55897	MESP1_bHLH_DBD_TACCCG20NCG_Y_NNCACCTGNN_1_3_dimeric_no
selex328	MLXIPL	MLXIPL	51085	51085	MLXIPL_bHLH_full_TGTAAA20NAAG_AE_ATCACGTGAT_2_3_dimeric_no
selex329	MLX	MLX	6945	6945	MLX_bHLH_full_CATAT14N_S_ATCACGTGAT_2_4_dimeric_no
selex330	MNT	MNT	4335	4335	MNT_bHLH_DBD_TCTTCT20NGA_Y_NNCACGTGNN_1_3_dimeric_no
selex331	MYF6	MYF6	4618	4618	MYF6_bHLH_full_TGACTC20NTCA_AF_AACAVBTGTT_1_4_dimeric_no
selex332	Mlx	MLX	6945	6945	Mlx_bHLH_DBD_CCTGG14N_T_ATCACGTGAT_2_3_dimeric_no
selex333	NEUROD2	NEUROD2	4761	4761	NEUROD2_bHLH_full_TGACCT20NGA_AE_NNCATATGNN_1_4_dimeric_no
selex334	NEUROG2	NEUROG2	63973	63973	NEUROG2_bHLH_DBD_TCGCTG20NTCT_Z_RACATATGTY_1_3_dimeric_no
selex335	NEUROG2	NEUROG2	63973	63973	NEUROG2_bHLH_full_TGGCGG20NGA_AE_RACATATGTY_1_4_dimeric_no
selex336	NHLH1	NHLH1	4807	4807	NHLH1_bHLH_DBD_TGGGCG20NGA_W_CGCAGCTGCG_1_4_dimeric_no
selex337	NHLH1	NHLH1	4807	4807	NHLH1_bHLH_full_TGATGG20NGTA_W_CGCAGCTGCG_1_4_dimeric_no
selex338	OLIG1	OLIG1	116448	116448	OLIG1_bHLH_DBD_TGCCTG20NTCC_Z_ANCATATGNT_1_3_dimeric_no
selex339	OLIG2	OLIG2	10215	10215	OLIG2_bHLH_DBD_TCTTTC20NGA_Y_AMCATATGKT_1_3_dimeric_no
selex340	OLIG2	OLIG2	10215	10215	OLIG2_bHLH_full_TGCGCC20NGA_AE_AMCATATGKT_1_4_dimeric_no
selex341	OLIG3	OLIG3	167826	167826	OLIG3_bHLH_DBD_TGTCCG20NGA_Y_AMCATATGKT_1_3_dimeric_no
selex342	SREBF2	SREBF2	6721	6721	SREBF2_bHLH_DBD_TGAGAT20NGA_Y_RTCACGTGAY_1_3_dimeric_no
selex343	Srebf1	SREBF1	6720	6720	Srebf1_bHLH_DBD_TACATT20NCG_Z_RTCACGTGAY_1_3_dimeric_no
selex344	TCF3	TCF3	6929	6929	TCF3_bHLH_DBD_TACCCG20NCCC_Y_NNCACCTGNN_1_2_dimeric_no
selex345	TCF4	TCF4	6925	6925	TCF4_bHLH_DBD_TGCGAA20NGA_W_NNCACCTGNN_1_2_dimeric_no
selex346	TCF4	TCF4	6925	6925	TCF4_bHLH_full_TTGCCG20NCCT_AE_NNCACCTGNN_1_2_dimeric_yes
selex347	TFAP4	TFAP4	7023	7023	TFAP4_bHLH_DBD_TCACGT20NGCA_AC_AWCAGCTGWT_1_2_dimeric_no
selex348	TFAP4	TFAP4	7023	7023	TFAP4_bHLH_full_CATTG14N_S_AWCAGCTGWT_1_3_dimeric_no
selex349	TFE3	TFE3	7030	7030	TFE3_bHLH_DBD_TACCGT20NTA_Q_NNCACGTGNN_1_2_dimeric_no
selex350	TFEB	TFEB	7942	7942	TFEB_bHLH_full_TAGTTT20NCG_W_RTCACGTGAY_1_2_dimeric_no
selex351	Tcf21	TCF21	6943	6943	Tcf21_bHLH_DBD_TCCGTG20NTGC_Z_NNAACAGCTGTTNN_1_4_dimeric_no
selex352	USF1	USF1	7391	7391	USF1_bHLH_DBD_TGACGA20NGCA_Z_RTCACGTGAY_1_2_dimeric_no
selex353	ATF4	ATF4	468	468	ATF4_bZIP_DBD_TGGAAT20NGA_W_NNATGAYGCAATN_2_3_dimeric_no
selex354	ATF7	ATF7	11016	11016	ATF7_bZIP_DBD_TGGGCG30NCGT_AI_NNATGACGTCATNN_1_4_dimeric_yes
selex355	Atf4	ATF4	468	468	Atf4_bZIP_DBD_TGCCGC20NGA_Z_NGGATGATGCAATM_2_4_dimeric_yes
selex356	BATF3	BATF3	55509	55509	BATF3_bZIP_DBD_TAAGAC20NAGA_AC_TGATGACGTCATCA_2_4_dimeric_no
selex357	CEBPB	CEBPB	1051	1051	CEBPB_bZIP_DBD_TGGACA20NGA_W_NTTRCGCAAY_1_2_dimeric_no
selex358	CEBPB	CEBPB	1051	1051	CEBPB_bZIP_full_TCAACC20NCAA_W_NTTRCGCAAY_1_4_dimeric_no
selex359	CEBPD	CEBPD	1052	1052	CEBPD_bZIP_DBD_TAATGA20NCG_Y_NTTRCGCAAY_1_3_dimeric_no
selex360	CEBPE	CEBPE	1053	1053	CEBPE_bZIP_DBD_TGAGGC20NGA_W_NTTRCGCAAY_1_2_dimeric_no
selex361	CEBPG	CEBPG	1054	1054	CEBPG_bZIP_DBD_TAGACG20NTA_Q_NTTRCGCAAY_1_2_dimeric_no
selex362	CEBPG	CEBPG	1054	1054	CEBPG_bZIP_full_TAAAAT20NCG_AC_NTTRCGCAAY_1_2_dimeric_no
selex363	CREB3L1	CREB3L1	90993	90993	CREB3L1_bZIP_DBD_TAAACA20NCAA_Y_NTGCCACGTCANCA_1_4_dimeric_no
selex364	CREB3L1	CREB3L1	90993	90993	CREB3L1_bZIP_DBD_TAAACA20NCAA_Y_TGCCACGTGGCA_2_4_dimeric_yes
selex365	CREB3L1	CREB3L1	90993	90993	CREB3L1_bZIP_full_TAGAGT20NCG_AD_TGCCACGTGGCA_2_4_dimeric_no
selex366	CREB3	CREB3	10488	10488	CREB3_bZIP_full_TAGAAC20NCG_AD_NNRTGACGTCAYCN_1_4_dimeric_no
selex367	CREB3	CREB3	10488	10488	CREB3_bZIP_full_TAGAAC20NCG_AD_NTGCCACGTCAYCN_2_4_dimeric_yes
selex368	Cebpb	CEBPB	1051	1051	Cebpb_bZIP_DBD_TCCTAA20NATC_Z_NTTRCGCAAY_1_2_dimeric_yes
selex369	Creb3l2	CREB3L2	64764	64764	Creb3l2_bZIP_DBD_TAACGG20NGCA_Z_TGCCACGTCATCA_2_4_dimeric_no
selex370	Creb3l2	CREB3L2	64764	64764	Creb3l2_bZIP_DBD_TAACGG20NGCA_Z_TGCCACGTGGCA_2_4_dimeric_no
selex371	Creb5	CREB5	9586	9586	Creb5_bZIP_DBD_TATCGC20NCG_Z_NATGACGTCAYN_1_3_dimeric_no
selex372	DBP	DBP	1628	1628	DBP_bZIP_DBD_TAACTT20NCG_W_NRTTACGTAAYN_1_2_dimeric_no
selex373	DBP	DBP	1628	1628	DBP_bZIP_full_TGCGGG20NGGC_AE_NRTTACGTAAYN_1_2_dimeric_no
selex374	Dbp	DBP	1628	1628	Dbp_bZIP_DBD_TAAATG20NCG_Z_NRTTACGTAAYN_1_2_dimeric_no
selex375	HLF	HLF	3131	3131	HLF_bZIP_full_TAGCCT20NCG_AD_NRTTACGTAAYN_1_3_dimeric_no
selex376	Hlf	HLF	3131	3131	Hlf_bZIP_DBD_TCAATT20NTA_P_NRTTACGTAAYN_1_3_dimeric_no
selex377	JDP2	JDP2	122953	122953	JDP2_bZIP_DBD_TCCTTT20NTTC_AC_ATGASTCAT_1_4_dimeric_no
selex378	JDP2	JDP2	122953	122953	JDP2_bZIP_DBD_TCCTTT20NTTC_AC_NATGACGTCAYN_1_4_dimeric_no
selex379	JDP2	JDP2	122953	122953	JDP2_bZIP_full_TGTTCA20NGA_AE_ATGASTCAT_1_3_dimeric_no
selex380	JDP2	JDP2	122953	122953	JDP2_bZIP_full_TGTTCA20NGA_AE_NATGACGTCAYN_1_3_dimeric_no
selex381	Jdp2	JDP2	122953	122953	Jdp2_bZIP_DBD_TATCTG20NCG_Z_ATGASTCAT_1_3_dimeric_yes
selex382	Jdp2	JDP2	122953	122953	Jdp2_bZIP_DBD_TATCTG20NCG_Z_NATGACGTCAYN_1_3_dimeric_no
selex383	MAFF	MAFF	23764	23764	MAFF_bZIP_DBD_TGGAAT20NAAT_Z_NTGCTGASTCAGCAN_2_4_dimeric_no
selex384	MAFG	MAFG	4097	4097	MAFG_bZIP_full_TGTAAA40NAAG_AI_NNNNTGCTGASTCAGCANNNN_2_3_dimeric_no
selex385	MAFK	MAFK	7975	7975	MAFK_bZIP_DBD_TGCCTG30NTCC_AI_NNNNNTGCTGAN_1_2_monomeric_no
selex386	MAFK	MAFK	7975	7975	MAFK_bZIP_DBD_TGCCTG30NTCC_AI_NNNNTGCTGASTCAGCANNNN_2_2_dimeric_no
selex387	MAFK	MAFK	7975	7975	MAFK_bZIP_full_TTAAAG20NTA_AE_NNNNNTGCTGAN_1_3_monomeric_no
selex388	MAFK	MAFK	7975	7975	MAFK_bZIP_full_TTAAAG20NTA_AE_NTGCTGANTCAGCRN_2_3_dimeric_no
selex389	Mafb	MAFB	9935	9935	Mafb_bZIP_DBD_TCGTTA20NTTT_AA_NNNNTGCTGACN_1_3_monomeric_yes
selex390	Mafb	MAFB	9935	9935	Mafb_bZIP_DBD_TCGTTA20NTTT_AA_NNTGCTGASTCAGCANN_2_4_dimeric_yes
selex391	Mafb	MAFB	9935	9935	Mafb_bZIP_DBD_TCGTTA20NTTT_AA_NNYGCTGACGTMAGCANN_2_4_dimeric_yes
selex392	NFE2	NFE2	4778	4778	NFE2_bZIP_DBD_TGTAGG20NGA_AC_NATGASTCATN_1_4_dimeric_no
selex393	NFIL3	NFIL3	4783	4783	NFIL3_bZIP_DBD_TAGACG20NCG_Y_NRTTACRTAAYN_1_2_dimeric_yes
selex394	NRL	NRL	4901	4901	NRL_bZIP_DBD_TGGAGC20NGA_O_NNNNTGCTGAN_1_4_monomeric_no
selex395	TEF	TEF	7008	7008	TEF_bZIP_DBD_TATAAG20NTA_Q_NRTTACRTAAYN_1_3_dimeric_no
selex396	TEF	TEF	7008	7008	TEF_bZIP_FL_AGGTG14N_S_NRTTACRTAAYN_1_3_dimeric_no
selex397	XBP1	XBP1	7494	7494	XBP1_bZIP_DBD_TGTTCA20NGA_AC_GATGACGTCATC_2_3_dimeric_no
selex398	XBP1	XBP1	7494	7494	XBP1_bZIP_DBD_TGTTCA20NGA_AC_NNNGMCACGTCATC_2_3_dimeric_no
selex399	FOXB1	FOXB1	27023	27023	FOXB1_forkhead_DBD_TGAGCA30NCGA_AI_GAATGACACRGCGN_2_3_putative_multimer_yes
selex400	FOXB1	FOXB1	27023	27023	FOXB1_forkhead_DBD_TGAGCA30NCGA_AI_WNWGTMAATATTRACWNW_2_3_dimeric_no
selex401	FOXB1	FOXB1	27023	27023	FOXB1_forkhead_DBD_TGAGCA30NCGA_AI_WRWGTMAAYAN_1_3_monomeric_yes
selex402	FOXB1	FOXB1	27023	27023	FOXB1_forkhead_full_TCTGGT20NGGG_AE_WGTAAAYAN_1_4_monomeric_yes
selex403	FOXC1	FOXC1	2296	2296	FOXC1_forkhead_DBD_TGAGGC30NGGA_AI_ANRTAAAYAAACA_1_3_dimeric_no
selex404	FOXC1	FOXC1	2296	2296	FOXC1_forkhead_DBD_TGAGGC30NGGA_AI_NRTMAATATTKAYN_2_3_dimeric_yes
selex405	FOXC1	FOXC1	2296	2296	FOXC1_forkhead_DBD_TGAGGC30NGGA_AI_WRWRTMAAYAW_1_3_monomeric_no
selex406	FOXC2	FOXC2	2303	2303	FOXC2_forkhead_DBD_TGAGTG30NTGA_AI_NRTMAATATTKAYN_2_3_dimeric_no
selex407	FOXC2	FOXC2	2303	2303	FOXC2_forkhead_DBD_TGAGTG30NTGA_AI_RTAAAYAAACA_1_3_dimeric_no
selex408	FOXC2	FOXC2	2303	2303	FOXC2_forkhead_DBD_TGAGTG30NTGA_AI_WAWRTAAAYAWW_1_3_monomeric_no
selex409	FOXD2	FOXD2	2306	2306	FOXD2_forkhead_DBD_TGCTCG20NCTC_Z_NRNWAAYRTTKNYN_1_2_dimeric_no
selex410	FOXD2	FOXD2	2306	2306	FOXD2_forkhead_DBD_TGCTCG20NCTC_Z_RTAAAYA_1_2_monomeric_no
selex411	FOXD3	FOXD3	27022	27022	FOXD3_forkhead_DBD_TGGGGT20NGGT_Z_NRNWAAYRTTKNYN_2_3_dimeric_no
selex412	FOXD3	FOXD3	27022	27022	FOXD3_forkhead_DBD_TGGGGT20NGGT_Z_RTAAAYA_1_3_monomeric_no
selex413	FOXG1	FOXG1	2290	2290	FOXG1_forkhead_DBD_TGGTTC20NGA_AA_ATAAACAANWGTAAACA_2_4_dimeric_yes
selex414	FOXG1	FOXG1	2290	2290	FOXG1_forkhead_DBD_TGGTTC20NGA_AA_RCGGACACAATR_2_4_putatively_multimeric_no
selex415	FOXI1	FOXI1	2299	2299	FOXI1_forkhead_full_TCGGAA20NGA_AF_GTAAACA_1_4_monomeric_no
selex416	FOXI1	FOXI1	2299	2299	FOXI1_forkhead_full_TCGGAA20NGA_AF_NTGTTTACRGTAAAYAN_2_4_dimeric_yes
selex417	FOXJ2	FOXJ2	55810	55810	FOXJ2_forkhead_DBD_TGACGA20NGA_W_RTAAACAATAAAYA_2_3_dimeric_yes
selex418	FOXJ2	FOXJ2	55810	55810	FOXJ2_forkhead_DBD_TGACGA20NGA_W_RTAAACAA_1_2_monomeric_no
selex419	FOXJ2	FOXJ2	55810	55810	FOXJ2_forkhead_DBD_TGACGA20NGA_W_RTAAACAWMAACA_2_3_dimeric_yes
selex420	FOXJ3	FOXJ3	22887	22887	FOXJ3_forkhead_DBD_TAGTGG20NGTT_AC_RTAAACAA_1_4_monomeric_no
selex421	FOXJ3	FOXJ3	22887	22887	FOXJ3_forkhead_DBD_TAGTGG20NGTT_AC_RTAAACARTAAACA_2_4_dimeric_no
selex422	FOXJ3	FOXJ3	22887	22887	FOXJ3_forkhead_DBD_TAGTGG20NGTT_AC_RTAAACATAAACA_2_4_dimeric_no
selex423	FOXK1	FOXK1	221937	221937	FOXK1_forkhead_DBD_GACAG14N_S_CGGACACAAT_2_4_putatively_multimeric_yes
selex424	FOXL1	FOXL1	2300	2300	FOXL1_forkhead_full_TGCTCG20NCTC_W_RTAAAYA_1_2_monomeric_no
selex425	FOXL1	FOXL1	2300	2300	FOXL1_forkhead_full_TGCTCG20NCTC_W_WRTAAAYAAACAA_2_2_dimeric_no
selex426	FOXO1	FOXO1	2308	2308	FOXO1_forkhead_DBD_TTCAGC20NTA_AF_GTAAACAA_1_3_monomeric_no
selex427	FOXO1	FOXO1	2308	2308	FOXO1_forkhead_DBD_TTCAGC20NTA_AF_GTAAACATGTTTAC_2_3_dimeric_yes
selex428	FOXO1	FOXO1	2308	2308	FOXO1_forkhead_DBD_TTCAGC20NTA_AF_TTTCCCCACACG_2_3_putatively_multimeric_yes
selex429	FOXO3	FOXO3	2309	2309	FOXO3_forkhead_full_TGTTGC20NGTG_W_GTAAACATGTTTAC_2_4_dimeric_no
selex430	FOXO3	FOXO3	2309	2309	FOXO3_forkhead_full_TGTTGC20NGTG_W_GTAAACAW_1_4_monomeric_no
selex431	FOXO3	FOXO3	2309	2309	FOXO3_forkhead_full_TGTTGC20NGTG_W_TTTCCCCACAC_2_4_putatively_multimeric_no
selex432	FOXO4	FOXO4	4303	4303	FOXO4_forkhead_DBD_TGACTC20NGA_AC_GTAAACATGTTTAC_2_3_dimeric_no
selex433	FOXO4	FOXO4	4303	4303	FOXO4_forkhead_DBD_TGACTC20NGA_AC_GTAAACA_1_3_monomeric_no
selex434	FOXO4	FOXO4	4303	4303	FOXO4_forkhead_DBD_TGACTC20NGA_AC_TTTCCCCACACG_2_3_putatively_multimeric_no
selex435	FOXO6	FOXO6	100132074	100132074	FOXO6_forkhead_DBD_TCGTGT30NGTT_AH_GTAAACATGTTTAC_2_4_dimeric_no
selex436	FOXO6	FOXO6	100132074	100132074	FOXO6_forkhead_DBD_TCGTGT30NGTT_AH_GTAAACA_1_3_monomeric_no
selex437	FOXO6	FOXO6	100132074	100132074	FOXO6_forkhead_DBD_TCGTGT30NGTT_AH_TTTCCCCACACRAC_2_4_putatively_multimeric_no
selex438	FOXP3	FOXP3	50943	50943	FOXP3_forkhead_DBD_TCAATT20NTAA_Y_RTAAACA_1_4_monomeric_no
selex439	Foxc1	FOXC1	2296	2296	Foxc1_forkhead_DBD_CCCCT14N_T_GTAAAYAAACA_2_4_dimeric_yes
selex440	Foxc1	FOXC1	2296	2296	Foxc1_forkhead_DBD_CCCCT14N_T_RTAAAYA_1_4_monomeric_yes
selex441	Foxg1	FOXG1	2290	2290	Foxg1_forkhead_DBD_TATCTG20NTCG_AF_ATAAACAAGTRTAAACA_2_4_dimeric_yes
selex442	Foxg1	FOXG1	2290	2290	Foxg1_forkhead_DBD_TATCTG20NTCG_AF_NMGGACACAATC_2_4_putatively_multimeric_yes
selex443	Foxg1	FOXG1	2290	2290	Foxg1_forkhead_DBD_TATCTG20NTCG_AF_RTAAAYA_1_4_monomeric_no
selex444	Foxj3	FOXJ3	22887	22887	Foxj3_forkhead_DBD_TAAACA20NCAA_AF_ACGGACACAAT_1_4_putatively_multimeric_no
selex445	Foxj3	FOXJ3	22887	22887	Foxj3_forkhead_DBD_TAAACA20NCAA_AF_RTAAACAATAAACA_2_4_dimeric_no
selex446	Foxj3	FOXJ3	22887	22887	Foxj3_forkhead_DBD_TAAACA20NCAA_AF_RTAAACAA_1_3_monomeric_no
selex447	Foxj3	FOXJ3	22887	22887	Foxj3_forkhead_DBD_TAAACA20NCAA_AF_RTAAACATMAACA_1_4_dimeric_no
selex448	Foxk1	FOXK1	221937	221937	Foxk1_forkhead_DBD_TGGGTA20NCG_Q_CGGACACAATC_2_4_putatively_multimeric_no
selex449	Foxk1	FOXK1	221937	221937	Foxk1_forkhead_DBD_TGGGTA20NCG_Q_RTAAACA_1_4_monomeric_no
selex450	ALX3	ALX3	257	257	ALX3_homeodomain_DBD_TGTAAA20NAAG_Z_NNYAATTANN_1_2_monomeric_no
selex451	ALX3	ALX3	257	257	ALX3_homeodomain_full_TGCAAG20NGA_AE_NNYAATTANN_1_2_monomeric_no
selex452	ALX3	ALX3	257	257	ALX3_homeodomain_full_TGCAAG20NGA_AE_NTAATYNRATTAN_1_2_dimeric_no
selex453	ALX4	ALX4	60529	60529	ALX4_homeodomain_DBD_TGTGTC20NGA_W_NTAATYNRATTAN_1_2_dimeric_no
selex454	ARX	ARX	170302	170302	ARX_homeodomain_DBD_TGCGTT20NTGC_Z_NTAATYNRATTAN_1_2_dimeric_no
selex455	Alx1	ALX1	8092	8092	Alx1_homeodomain_DBD_TAAAGC20NCG_Z_NNYAATTANN_1_3_monomeric_no
selex456	Alx1	ALX1	8092	8092	Alx1_homeodomain_DBD_TAAAGC20NCG_Z_NTAATYNRATTAN_1_3_dimeric_no
selex457	Alx4	ALX4	60529	60529	Alx4_homeodomain_DBD_TGGTAG20NCG_P_NTAATYNRATTAN_1_2_dimeric_no
selex458	Arx	ARX	170302	170302	Arx_homeodomain_DBD_TCGCAT20NACT_AC_NTAATYNRATTAN_1_2_dimeric_no
selex459	BARHL2	BARHL2	343472	343472	BARHL2_homeodomain_DBD_TATTGT20NGTG_AC_NNTAAACGNN_1_2_monomeric_no
selex460	BARHL2	BARHL2	343472	343472	BARHL2_homeodomain_DBD_TATTGT20NGTG_AC_NNTAATTGNN_1_2_monomeric_no
selex461	BARHL2	BARHL2	343472	343472	BARHL2_homeodomain_DBD_TATTGT20NGTG_AC_TAAWYGNNNNTAAWYG_1_3_dimeric_no
selex462	BARHL2	BARHL2	343472	343472	BARHL2_homeodomain_full_TCCAGT40NGAC_AI_NNTAAACGNN_1_3_monomeric_no
selex463	BARHL2	BARHL2	343472	343472	BARHL2_homeodomain_full_TCCAGT40NGAC_AI_NNTAATTGNN_1_3_monomeric_no
selex464	BARHL2	BARHL2	343472	343472	BARHL2_homeodomain_full_TCCAGT40NGAC_AI_TAAWYGNNNNTAAWYG_1_4_dimeric_no
selex465	BARX1	BARX1	56033	56033	BARX1_homeodomain_DBD_TATTCG20NCTG_AC_CNATTAAAWANCNATTA_2_3_dimeric_yes
selex466	BARX1	BARX1	56033	56033	BARX1_homeodomain_DBD_TATTCG20NCTG_AC_NYNATTAN_1_3_monomeric_no
selex467	BSX	BSX	390259	390259	BSX_homeodomain_DBD_TATGAA20NCG_Y_NYNATTAN_1_3_monomeric_no
selex468	Barhl1	BARHL1	56751	56751	Barhl1_homeodomain_DBD_TCAGTC20NCG_AC_NNTAAACGNN_1_2_monomeric_yes
selex469	Barhl1	BARHL1	56751	56751	Barhl1_homeodomain_DBD_TCAGTC20NCG_AC_NNTAATTGNN_1_2_monomeric_yes
selex470	Barhl1	BARHL1	56751	56751	Barhl1_homeodomain_DBD_TCAGTC20NCG_AC_TAAWYGNNNNTAAWYG_1_3_dimeric_yes
selex471	CART1	CART1	TRAF4	9618	CART1_homeodomain_DBD_TGCGCC20NGA_Y_NTAAYYYAATTAN_1_2_dimeric_no
selex472	CDX1	CDX1	1044	1044	CDX1_homeodomain_DBD_TCAACC20NCAA_Y_NYMATAAAN_1_3_monomeric_no
selex473	CDX2	CDX2	1045	1045	CDX2_homeodomain_DBD_TACTTG20NCG_Y_NYMATAAAN_1_4_monomeric_no
selex474	DLX1	DLX1	1745	1745	DLX1_homeodomain_DBD_TCTTGA20NGA_AC_NNYAATTANN_1_4_monomeric_no
selex475	DLX2	DLX2	1746	1746	DLX2_homeodomain_DBD_TTCATG20NTA_AF_NYAATTAN_1_2_monomeric_no
selex476	DLX3	DLX3	1747	1747	DLX3_homeodomain_DBD_TATGTT20NCG_Y_NYAATTAN_1_2_monomeric_no
selex477	DLX4	DLX4	1748	1748	DLX4_homeodomain_DBD_TCTTCT20NGA_AC_NYAATTAN_1_3_monomeric_no
selex478	DLX5	DLX5	1749	1749	DLX5_homeodomain_FL_AGGGC14N_S_NYAATTAN_1_3_monomeric_yes
selex479	DLX6	DLX6	1750	1750	DLX6_homeodomain_DBD_TGCGGG20NGA_Y_NYAATTAN_1_3_monomeric_no
selex480	DMBX1	DMBX1	127343	127343	DMBX1_homeodomain_DBD_TAACCC20NCCA_AC_NNGGATTANN_1_4_monomeric_no
selex481	DPRX	DPRX	503834	503834	DPRX_homeodomain_DBD_TCGAAG30NAAT_AI_NNGGATTANN_1_2_monomeric_no
selex482	DPRX	DPRX	503834	503834	DPRX_homeodomain_DBD_TCGAAG30NAAT_AI_NRGATAATCYN_1_2_monomeric_no
selex483	DRGX	DRGX	644168	644168	DRGX_homeodomain_DBD_TCCCTC20NCG_Y_NTAAYYNAATTAN_1_2_dimeric_no
selex484	DUXA	DUXA	503835	503835	DUXA_homeodomain_DBD_TTCACA20NTA_AF_NTRAYNTAATCAN_1_2_dimeric_yes
selex485	Dlx1	DLX1	1745	1745	Dlx1_homeodomain_DBD_TGAGAT20NCG_P_NYAATTAN_1_2_monomeric_yes
selex486	Dlx2	DLX2	1746	1746	Dlx2_homeodomain_DBD_TCGCCA20NCCT_AA_NYAATTAN_1_3_monomeric_no
selex487	EMX1	EMX1	2016	2016	EMX1_homeodomain_DBD_TCGCAT30NACT_AI_NNYAATTANN_1_3_monomeric_no
selex488	EMX1	EMX1	2016	2016	EMX1_homeodomain_DBD_TCGCAT30NACT_AI_YMATTARYTAATKR_1_3_dimeric_yes
selex489	EMX2	EMX2	2018	2018	EMX2_homeodomain_DBD_TGGTTC30NTTT_AI_NNYAATTANN_1_4_monomeric_no
selex490	EMX2	EMX2	2018	2018	EMX2_homeodomain_DBD_TGGTTC30NTTT_AI_YMATTARYTAATKR_1_4_dimeric_no
selex491	EN1	EN1	2019	2019	EN1_homeodomain_DBD_TGTAGG20NGA_Y_NNYAATTANN_1_3_monomeric_no
selex492	EN1	EN1	2019	2019	EN1_homeodomain_DBD_TGTAGG20NGA_Y_TAATTRSNYAATTA_2_3_dimeric_yes
selex493	EN1	EN1	2019	2019	EN1_homeodomain_full_TGACCT20NCCA_W_NYAATTAN_1_3_monomeric_no
selex494	EN1	EN1	2019	2019	EN1_homeodomain_full_TGACCT20NCCA_W_TAATTRSNYAATTA_2_4_dimeric_no
selex495	EN2	EN2	2020	2020	EN2_homeodomain_DBD_TTGAGG20NGA_R_NNYAATTANN_1_3_monomeric_no
selex496	EN2	EN2	2020	2020	EN2_homeodomain_full_TGCCAT20NGA_AE_NNYAATTANN_1_3_monomeric_no
selex497	ESX1	ESX1	80712	80712	ESX1_homeodomain_DBD_TCTCGG20NGA_AC_NNYAATTANN_1_2_monomeric_no
selex498	ESX1	ESX1	80712	80712	ESX1_homeodomain_full_TCTTCT20NGA_AE_NNYAATTANN_1_2_monomeric_no
selex499	EVX1	EVX1	2128	2128	EVX1_homeodomain_DBD_TGGGAC20NAGT_Z_NNTNATTANN_1_3_monomeric_no
selex500	EVX2	EVX2	344191	344191	EVX2_homeodomain_DBD_TCAAGG20NGAA_Y_NNTNATTANN_1_3_monomeric_no
selex501	En2	EN2	2020	2020	En2_homeodomain_DBD_TCAGCT20NCG_Z_NNYAATTANN_1_4_monomeric_no
selex502	GBX1	GBX1	2636	2636	GBX1_homeodomain_DBD_TAGTCC20NCG_Y_NNYAATTANN_1_4_monomeric_no
selex503	GBX2	GBX2	2637	2637	GBX2_homeodomain_DBD_TCCCGA20NGCC_Y_NNYAATTANN_1_3_monomeric_no
selex504	GBX2	GBX2	2637	2637	GBX2_homeodomain_DBD_TCCCGA20NGCC_Y_TAATTRNNYAATTA_2_3_dimeric_no
selex505	GBX2	GBX2	2637	2637	GBX2_homeodomain_full_TGATTT20NGA_AE_NNYAATTANN_1_2_monomeric_no
selex506	GSC2	GSC2	2928	2928	GSC2_homeodomain_DBD_TTAGAA20NTA_AF_NNTAATCCNN_1_3_monomeric_no
selex507	GSC	GSC	145258	145258	GSC_homeodomain_full_TGGGAC20NGA_AE_NNTAATCCNN_1_3_monomeric_no
selex508	GSX1	GSX1	219409	219409	GSX1_homeodomain_DBD_TCACAC20NCG_Y_NNYMATTANN_1_4_monomeric_no
selex509	GSX2	GSX2	170825	170825	GSX2_homeodomain_DBD_TCCAAC20NCG_Y_NNYMATTANN_1_3_monomeric_no
selex510	Gbx1	GBX1	2636	2636	Gbx1_homeodomain_DBD_TCGGTT20NCG_Q_NNYAATTANN_1_2_monomeric_no
selex511	Gbx2	GBX2	2637	2637	Gbx2_homeodomain_DBD_TACACC20NCAC_Z_NNYAATTANN_1_3_monomeric_no
selex512	HESX1	HESX1	8820	8820	HESX1_homeodomain_DBD_TCTTCT20NCTG_Z_NNTAATTRNN_1_3_monomeric_no
selex513	HESX1	HESX1	8820	8820	HESX1_homeodomain_DBD_TCTTCT20NCTG_Z_NTAATTRGYAATTAN_2_3_dimeric_no
selex514	HMBOX1	HMBOX1	79618	79618	HMBOX1_homeodomain_DBD_TCCTGG20NCG_Z_NYTAGTTAMN_1_4_monomeric_yes
selex515	HMX1	HMX1	3166	3166	HMX1_homeodomain_DBD_TCGCCA20NCCT_Z_NNCAMTTAANN_1_4_monomeric_no
selex516	HMX2	HMX2	3167	3167	HMX2_homeodomain_DBD_TAGTGG20NCG_Y_NNCAMTTAANN_1_4_monomeric_no
selex517	HMX3	HMX3	340784	340784	HMX3_homeodomain_DBD_TGCACT30NCAC_AI_NNCAMTTAANN_1_3_monomeric_no
selex518	HNF1A	HNF1A	6927	6927	HNF1A_homeodomain_full_TGAGCA20NCGA_W_NRTTAATNATTAACN_1_2_dimeric_yes
selex519	HNF1B	HNF1B	6928	6928	HNF1B_homeodomain_full_TCGACT20NCAT_W_GTTAATNATTAAY_1_2_dimeric_no
selex520	HNF1B	HNF1B	6928	6928	HNF1B_homeodomain_full_TCGACT20NCAT_W_NRTTAATNATTAACN_1_2_dimeric_no
selex521	HOXA10	HOXA10	3206	3206	HOXA10_homeodomain_DBD_TAGGAT30NAGT_AI_NGTCGTWAAANN_1_4_monomeric_no
selex522	HOXA10	HOXA10	3206	3206	HOXA10_homeodomain_DBD_TAGGAT30NAGT_AI_NGYAATWAAAN_1_4_monomeric_no
selex523	HOXA13	HOXA13	3209	3209	HOXA13_homeodomain_DBD_TTCTCT20NTA_AF_CCAATAAAAN_1_3_monomeric_no
selex524	HOXA13	HOXA13	3209	3209	HOXA13_homeodomain_DBD_TTCTCT20NTA_AF_NCTCGTAAAAN_1_3_monomeric_no
selex525	HOXA13	HOXA13	3209	3209	HOXA13_homeodomain_full_TGTGGA20NGGG_AE_CCAATAAAAN_1_4_monomeric_no
selex526	HOXA13	HOXA13	3209	3209	HOXA13_homeodomain_full_TGTGGA20NGGG_AE_NCTCGTAAAAN_1_4_monomeric_no
selex527	HOXA1	HOXA1	3198	3198	HOXA1_homeodomain_DBD_TGGAAT20NAAT_AF_NNYAATTANN_1_3_monomeric_no
selex528	HOXA2	HOXA2	3199	3199	HOXA2_homeodomain_DBD_TTATTA20NTA_AF_NNYMATTANN_1_3_monomeric_no
selex529	HOXB13	HOXB13	10481	10481	HOXB13_homeodomain_DBD_TGCCTG20NGA_Y_CCAATAAAAN_1_3_monomeric_no
selex530	HOXB13	HOXB13	10481	10481	HOXB13_homeodomain_DBD_TGCCTG20NGA_Y_NCTCGTAAAAN_1_3_monomeric_no
selex531	HOXB2	HOXB2	3212	3212	HOXB2_homeodomain_DBD_TAACAA20NACA_Y_NNYMATTANN_1_2_monomeric_no
selex532	HOXB3	HOXB3	3213	3213	HOXB3_homeodomain_DBD_TACATT20NTAC_Y_NNYMATTANN_1_3_monomeric_no
selex533	HOXB5	HOXB5	3215	3215	HOXB5_homeodomain_DBD_TCTTGA20NGTG_Z_NNYMATTANN_1_3_monomeric_no
selex534	HOXC10	HOXC10	3226	3226	HOXC10_homeodomain_DBD_TGGACA20NGA_Y_CCCATWAAAN_1_3_monomeric_no
selex535	HOXC10	HOXC10	3226	3226	HOXC10_homeodomain_DBD_TGGACA20NGA_Y_GTAATWAAAN_1_3_monomeric_no
selex536	HOXC10	HOXC10	3226	3226	HOXC10_homeodomain_DBD_TGGACA20NGA_Y_GTCGTWAAAN_1_3_monomeric_no
selex537	HOXC11	HOXC11	3227	3227	HOXC11_homeodomain_DBD_TCACTA20NTCA_AC_NGTCGTWAAAN_1_4_monomeric_no
selex538	HOXC11	HOXC11	3227	3227	HOXC11_homeodomain_DBD_TCACTA20NTCA_AC_NGYAATWAAAN_1_4_monomeric_no
selex539	HOXC11	HOXC11	3227	3227	HOXC11_homeodomain_full_TGCGAA20NGA_AF_NGTCGTWAAAN_1_4_monomeric_no
selex540	HOXC11	HOXC11	3227	3227	HOXC11_homeodomain_full_TGCGAA20NGA_AF_NGYAATWAAAN_1_4_monomeric_no
selex541	HOXC12	HOXC12	3228	3228	HOXC12_homeodomain_DBD_TCATGC20NGTA_Y_GYAATAAAA_1_4_monomeric_yes
selex542	HOXC12	HOXC12	3228	3228	HOXC12_homeodomain_DBD_TCATGC20NGTA_Y_NGTCGTAAAAN_1_4_monomeric_no
selex543	HOXC13	HOXC13	3229	3229	HOXC13_homeodomain_DBD_TCCCTC20NTCC_Y_CCAATAAAAN_1_3_monomeric_no
selex544	HOXC13	HOXC13	3229	3229	HOXC13_homeodomain_DBD_TCCCTC20NTCC_Y_NCTCGTAAAAN_1_3_monomeric_yes
selex545	HOXD11	HOXD11	3237	3237	HOXD11_homeodomain_DBD_TCCGGC20NGGC_Y_GTCGTWAAAN_1_4_monomeric_no
selex546	HOXD11	HOXD11	3237	3237	HOXD11_homeodomain_DBD_TCCGGC20NGGC_Y_NGYAATAAAA_1_4_monomeric_no
selex547	HOXD12	HOXD12	3238	3238	HOXD12_homeodomain_DBD_TCAGTC20NCG_Y_GTAATAAAA_1_4_monomeric_no
selex548	HOXD12	HOXD12	3238	3238	HOXD12_homeodomain_DBD_TCAGTC20NCG_Y_NGTCGTAAAAN_1_4_monomeric_no
selex549	HOXD13	HOXD13	3239	3239	HOXD13_homeodomain_DBD_GTGCT14N_U_CYAATAAAAN_1_4_monomeric_yes
selex550	HOXD13	HOXD13	3239	3239	HOXD13_homeodomain_DBD_GTGCT14N_U_NCTCGTAAAAN_1_4_monomeric_no
selex551	HOXD8	HOXD8	3234	3234	HOXD8_homeodomain_DBD_TCATAT20NATA_Y_NNTAATTANN_1_4_monomeric_no
selex552	Hoxa11	HOXA11	3207	3207	Hoxa11_homeodomain_DBD_TCCCCT20NCG_Z_NGTCGTWAAANN_1_4_monomeric_no
selex553	Hoxa11	HOXA11	3207	3207	Hoxa11_homeodomain_DBD_TCCCCT20NCG_Z_NGYAATWAAAN_1_4_monomeric_no
selex554	Hoxa2	HOXA2	3199	3199	Hoxa2_homeodomain_DBD_TACCGT20NCG_Z_NNYMATTANN_1_3_monomeric_no
selex555	Hoxc10	HOXC10	3226	3226	Hoxc10_homeodomain_DBD_TATAGA20NGAG_Z_GTCGTWAAAN_1_4_monomeric_yes
selex556	Hoxc10	HOXC10	3226	3226	Hoxc10_homeodomain_DBD_TATAGA20NGAG_Z_GYAATWAAAN_1_4_monomeric_no
selex557	Hoxd13	HOXD13	3239	3239	Hoxd13_homeodomain_DBD_TGATAA20NATA_AC_CCAATAAAAN_1_4_monomeric_no
selex558	Hoxd13	HOXD13	3239	3239	Hoxd13_homeodomain_DBD_TGATAA20NATA_AC_NCTCRTAAAAN_1_4_monomeric_no
selex559	Hoxd3	HOXD3	3232	3232	Hoxd3_homeodomain_DBD_TGCCAT20NCG_P_NNYAATTANN_1_4_monomeric_no
selex560	Hoxd9	HOXD9	3235	3235	Hoxd9_homeodomain_DBD_TCCTAA20NCG_Z_CCCATAAAN_1_4_monomeric_no
selex561	Hoxd9	HOXD9	3235	3235	Hoxd9_homeodomain_DBD_TCCTAA20NCG_Z_GTAATWAAAN_1_4_monomeric_no
selex562	Hoxd9	HOXD9	3235	3235	Hoxd9_homeodomain_DBD_TCCTAA20NCG_Z_GTCGTAAAN_1_4_monomeric_no
selex563	IRX2	IRX2	153572	153572	IRX2_homeodomain_DBD_TGCATC30NTAC_AI_NWACAYRACAWN_1_4_dimeric_yes
selex564	IRX5	IRX5	10265	10265	IRX5_homeodomain_DBD_TAAGGT20NTA_Q_NWACAYRACAWN_1_3_dimeric_no
selex565	ISL2	ISL2	64843	64843	ISL2_homeodomain_DBD_TCTAAT30NAAG_AI_GCACTTAA_1_4_monomeric_yes
selex566	ISX	ISX	91464	91464	ISX_homeodomain_DBD_TATTTA20NCG_Y_NTAATYTAATTAN_1_3_dimeric_yes
selex567	ISX	ISX	91464	91464	ISX_homeodomain_DBD_TATTTA20NCG_Y_NYAATTAN_1_2_monomeric_no
selex568	ISX	ISX	91464	91464	ISX_homeodomain_full_TGAGTG20NTGA_AE_NYAATTAN_1_2_monomeric_no
selex569	Irx3	IRX3	79191	79191	Irx3_homeodomain_DBD_TACTGC20NCG_Z_NWACATGAMAWN_1_4_dimeric_yes
selex570	LBX2	LBX2	85474	85474	LBX2_homeodomain_DBD_TAATTC20NTTA_Y_AATTGGCCAATTA_2_4_dimeric_yes
selex571	LBX2	LBX2	85474	85474	LBX2_homeodomain_DBD_TAATTC20NTTA_Y_NNYAATTANN_1_2_monomeric_no
selex572	LHX2	LHX2	9355	9355	LHX2_homeodomain_DBD_TCCAGT30NGAC_AI_NCTAATTANN_1_4_monomeric_no
selex573	LHX2	LHX2	9355	9355	LHX2_homeodomain_DBD_TCCAGT30NGAC_AI_YAATTANNCTAATTR_2_4_dimeric_yes
selex574	LHX6	LHX6	26468	26468	LHX6_homeodomain_full_TCGGGG20NGGT_AF_NYTAATTARN_1_4_monomeric_no
selex575	LHX6	LHX6	26468	26468	LHX6_homeodomain_full_TCGGGG20NGGT_AF_TAATTAGYRYTRATTA_2_4_dimeric_yes
selex576	LHX6	LHX6	26468	26468	LHX6_homeodomain_full_TCGGGG20NGGT_AF_YRATTGCAATYR_2_4_dimeric_yes
selex577	LHX9	LHX9	56956	56956	LHX9_homeodomain_DBD_TATTGT20NGTG_Y_NYAATTAN_1_2_monomeric_no
selex578	LHX9	LHX9	56956	56956	LHX9_homeodomain_DBD_TATTGT20NGTG_Y_TAATTRCYAATTA_1_3_dimeric_yes
selex579	LMX1A	LMX1A	4009	4009	LMX1A_homeodomain_DBD_TCTGGT20NGGG_Z_NTAATTAN_1_3_monomeric_no
selex580	LMX1B	LMX1B	4010	4010	LMX1B_homeodomain_DBD_TGAGGC20NGGA_Z_NYAATTAN_1_2_monomeric_yes
selex581	LMX1B	LMX1B	4010	4010	LMX1B_homeodomain_full_TCGGAA20NAGT_AE_NYAATTAN_1_3_monomeric_no
selex582	Lhx4	LHX4	89884	89884	Lhx4_homeodomain_DBD_TAAATG20NTAA_Z_NTAATTAN_1_3_monomeric_no
selex583	Lhx8	LHX8	431707	431707	Lhx8_homeodomain_DBD_TGCTCG40NCTC_AI_NTAATTANNNNTAATTAN_1_3_dimeric_no
selex584	Lhx8	LHX8	431707	431707	Lhx8_homeodomain_DBD_TGCTCG40NCTC_AI_NTAATTAN_1_3_monomeric_yes
selex585	Lhx8	LHX8	431707	431707	Lhx8_homeodomain_DBD_TGCTCG40NCTC_AI_TRATTGCAATYA_1_3_dimeric_no
selex586	MEOX1	MEOX1	4222	4222	MEOX1_homeodomain_full_TACCTA20NCG_W_NSTAATTANN_1_4_monomeric_no
selex587	MEOX2	MEOX2	4223	4223	MEOX2_homeodomain_DBD_TAGTTT30NTTT_AI_NSTAATTANN_1_3_monomeric_no
selex588	MEOX2	MEOX2	4223	4223	MEOX2_homeodomain_DBD_TAGTTT30NTTT_AI_NTAATTANNNTAATTAN_1_4_dimeric_no
selex589	MEOX2	MEOX2	4223	4223	MEOX2_homeodomain_DBD_TAGTTT30NTTT_AI_NTMATCATCATTAN_1_4_dimeric_yes
selex590	MIXL1	MIXL1	83881	83881	MIXL1_homeodomain_full_TGATTT20NTTA_AE_NNYAATTANN_1_3_monomeric_no
selex591	MNX1	MNX1	3110	3110	MNX1_homeodomain_DBD_TGGTGA20NGTT_Z_NNYAATTANN_1_4_monomeric_no
selex592	MSX1	MSX1	4487	4487	MSX1_homeodomain_DBD_TGCGAA30NAGC_AI_NYAATTAAAANNYAATTA_2_3_dimeric_yes
selex593	MSX1	MSX1	4487	4487	MSX1_homeodomain_DBD_TGCGAA30NAGC_AI_NYAATTAN_1_3_monomeric_yes
selex594	MSX1	MSX1	4487	4487	MSX1_homeodomain_full_TGCTTA20NGA_AE_NYAATTAN_1_3_monomeric_no
selex595	MSX2	MSX2	4488	4488	MSX2_homeodomain_DBD_TGCGGG20NGA_W_NYAATTAAAANNYAATTA_2_3_dimeric_no
selex596	MSX2	MSX2	4488	4488	MSX2_homeodomain_DBD_TGCGGG20NGA_W_NYAATTAN_1_3_monomeric_no
selex597	Meox2	MEOX2	4223	4223	Meox2_homeodomain_DBD_TACGTC20NTGC_Z_NTAATKAN_1_4_monomeric_no
selex598	Msx3	MSX3	-	-	Msx3_homeodomain_DBD_TCGACT20NCAT_AA_NYAATTAAAANNYAATTA_2_3_dimeric_no
selex599	Msx3	MSX3	-	-	Msx3_homeodomain_DBD_TCGACT20NCAT_AA_NYAATTAN_1_3_monomeric_no
selex600	NKX2-3	NKX2-3	159296	159296	NKX2-3_homeodomain_DBD_TGCTAC20NGA_Y_NCCACTTRAN_1_4_monomeric_no
selex601	NKX2-3	NKX2-3	159296	159296	NKX2-3_homeodomain_full_TGGAAT20NGA_AE_NCCACTTRAN_1_4_monomeric_yes
selex602	NKX2-8	NKX2-8	26257	26257	NKX2-8_homeodomain_DBD_TAGGCA20NCG_Y_NCACTTNAN_1_4_monomeric_no
selex603	NKX2-8	NKX2-8	26257	26257	NKX2-8_homeodomain_full_TGTTGC20NGTG_AE_NCACTTNAN_1_4_monomeric_no
selex604	NKX3-1	NKX3-1	4824	4824	NKX3-1_homeodomain_full_TCCCTC20NCG_AD_NCCACTTAA_1_3_monomeric_no
selex605	NKX3-2	NKX3-2	579	579	NKX3-2_homeodomain_DBD_TCCAGT20NGAC_Y_NCCACTTAA_1_3_monomeric_no
selex606	NKX6-1	NKX6-1	4825	4825	NKX6-1_homeodomain_DBD_TGCGGG30NGGC_AI_NYMATTAN_1_3_monomeric_no
selex607	NKX6-1	NKX6-1	4825	4825	NKX6-1_homeodomain_full_TGAAAC20NAAA_W_NYMATTAN_1_4_monomeric_no
selex608	NKX6-2	NKX6-2	84504	84504	NKX6-2_homeodomain_DBD_TTACAT20NTA_AF_NYMATTAN_1_3_monomeric_no
selex609	NKX6-2	NKX6-2	84504	84504	NKX6-2_homeodomain_full_TGGCAA20NGA_AE_NYMATTAN_1_3_monomeric_no
selex610	NOTO	NOTO	344022	344022	NOTO_homeodomain_DBD_TGCGTT30NTGC_AI_NYTMATTANN_1_4_monomeric_no
selex611	Nkx3-1	NKX3-1	4824	4824	Nkx3-1_homeodomain_DBD_TCTTAG20NATG_AA_NCCACTTAA_1_4_monomeric_no
selex612	Nkx6-1	NKX6-1	4825	4825	Nkx6-1_homeodomain_DBD_TCGTGT20NGTT_AC_NYMATTAN_1_2_monomeric_no
selex613	OTX1	OTX1	5013	5013	OTX1_homeodomain_DBD_TGATAA20NGA_Y_NNTAATCCGATTANN_1_3_dimeric_no
selex614	OTX1	OTX1	5013	5013	OTX1_homeodomain_DBD_TGATAA20NGA_Y_NTAATCCN_1_3_monomeric_yes
selex615	OTX2	OTX2	5015	5015	OTX2_homeodomain_DBD_TATGGG20NGGG_AC_NNTAATCCGMTTANN_1_4_dimeric_no
selex616	OTX2	OTX2	5015	5015	OTX2_homeodomain_DBD_TATGGG20NGGG_AC_NTAATCCN_1_4_monomeric_no
selex617	Otx1	OTX1	5013	5013	Otx1_homeodomain_DBD_TCTTAG20NATG_AC_NNTAATCCGATTANN_1_3_dimeric_yes
selex618	Otx1	OTX1	5013	5013	Otx1_homeodomain_DBD_TCTTAG20NATG_AC_NTAATCCN_1_3_monomeric_no
selex619	PDX1	PDX1	3651	3651	PDX1_homeodomain_DBD_TGGAAT30NAAT_AI_NYAATTARNNNYAATTAN_1_3_dimeric_no
selex620	PDX1	PDX1	3651	3651	PDX1_homeodomain_DBD_TGGAAT30NAAT_AI_NYMATTAN_1_3_monomeric_no
selex621	PHOX2A	PHOX2A	401	401	PHOX2A_homeodomain_DBD_TGACTC20NGA_Y_TAATYYAATTA_1_3_dimeric_no
selex622	PHOX2B	PHOX2B	8929	8929	PHOX2B_homeodomain_DBD_TGGTCT20NGA_Y_TAATYYAATTA_1_3_dimeric_no
selex623	PHOX2B	PHOX2B	8929	8929	PHOX2B_homeodomain_full_TGCTGT20NGA_AE_TAATYYAATTA_1_3_dimeric_no
selex624	PITX1	PITX1	5307	5307	PITX1_homeodomain_DBD_TCATGC20NCG_Y_NYTAATCCN_1_3_monomeric_yes
selex625	PITX1	PITX1	5307	5307	PITX1_homeodomain_full_TGAGCA20NCGA_AF_NTTAATCCN_1_3_monomeric_no
selex626	PITX3	PITX3	5309	5309	PITX3_homeodomain_DBD_TGCATC20NGA_Y_NYTAATCCN_1_2_monomeric_no
selex627	PROP1	PROP1	5626	5626	PROP1_homeodomain_DBD_TCCCGA30NGCC_AI_TAATYNAATTA_1_4_dimeric_no
selex628	PROP1	PROP1	5626	5626	PROP1_homeodomain_full_TGTATT20NGA_AE_TAAYYNAATTA_1_3_dimeric_no
selex629	PRRX1	PRRX1	5396	5396	PRRX1_homeodomain_DBD_TAACGG20NGCA_AC_NYAATTAN_1_2_monomeric_no
selex630	PRRX1	PRRX1	5396	5396	PRRX1_homeodomain_full_TTCCCC20NTA_AD_NYAATTAN_1_2_monomeric_no
selex631	PRRX1	PRRX1	5396	5396	PRRX1_homeodomain_full_TTCCCC20NTA_AD_TAATYTAATTA_1_2_dimeric_no
selex632	PRRX2	PRRX2	51450	51450	PRRX2_homeodomain_full_TGGGGT20NGA_AE_NYAATTAN_1_2_monomeric_no
selex633	Prrx2	PRRX2	51450	51450	Prrx2_homeodomain_DBD_TATGAA20NAGG_Z_NYAATTAN_1_3_monomeric_no
selex634	RAXL1	RAXL1	RAX2	84839	RAXL1_homeodomain_DBD_TACTCA20NTA_Q_NYAATTAN_1_2_monomeric_no
selex635	RAX	RAX	30062	30062	RAX_homeodomain_DBD_TGGTAG20NATT_Z_NNYAATTANN_1_3_monomeric_no
selex636	RHOXF1	RHOXF1	158800	158800	RHOXF1_homeodomain_DBD_TGGATG30NTAT_AI_GGMTNAKCC_1_4_dimeric_no
selex637	RHOXF1	RHOXF1	158800	158800	RHOXF1_homeodomain_DBD_TGGATG30NTAT_AI_NTRAKCCN_1_3_monomeric_no
selex638	RHOXF1	RHOXF1	158800	158800	RHOXF1_homeodomain_full_TTAGAA20NTA_AE_GGMTNAKCC_1_4_dimeric_yes
selex639	RHOXF1	RHOXF1	158800	158800	RHOXF1_homeodomain_full_TTAGAA20NTA_AE_NTRAKCCN_1_4_monomeric_no
selex640	Rhox11	RHOX11	-	-	Rhox11_homeodomain_DBD_TGGCCC20NCG_P_NGCTGTWAN_1_4_monomeric_yes
selex641	SHOX2	SHOX2	6474	6474	SHOX2_homeodomain_DBD_TACGTC20NTGC_Y_NYAATTAN_1_2_monomeric_no
selex642	SHOX	SHOX	6473	6473	SHOX_homeodomain_DBD_TAAGGT20NGGA_AC_NYAATTAN_1_2_monomeric_no
selex643	Shox2	SHOX2	6474	6474	Shox2_homeodomain_DBD_TCCCAG20NACC_Z_NYAATTAN_1_2_monomeric_no
selex644	UNCX	UNCX	340260	340260	UNCX_homeodomain_DBD_TGCAAG20NGA_AF_NTAATYTAATTAN_1_2_dimeric_no
selex645	UNCX	UNCX	340260	340260	UNCX_homeodomain_DBD_TGCAAG20NGA_AF_NYAATTAN_1_2_monomeric_no
selex646	Uncx	UNCX	340260	340260	Uncx_homeodomain_DBD_TGGAGC20NCG_P_NTAATYTAATTAN_1_2_dimeric_no
selex647	Uncx	UNCX	340260	340260	Uncx_homeodomain_DBD_TGGAGC20NCG_P_YTAATTAN_1_2_monomeric_no
selex648	VAX1	VAX1	11023	11023	VAX1_homeodomain_DBD_TGCCAT20NACC_Z_YTAATTAN_1_2_monomeric_no
selex649	VAX2	VAX2	25806	25806	VAX2_homeodomain_DBD_TGGTAG20NATT_AF_YTAATTAN_1_3_monomeric_no
selex650	VENTX	VENTX	27287	27287	VENTX_homeodomain_DBD_TGAAGT30NGAA_AI_NMCRATTAR_1_4_monomeric_yes
selex651	VENTX	VENTX	27287	27287	VENTX_homeodomain_DBD_TGAAGT30NGAA_AI_SSYTAATCGRWAANCGATTAR_2_4_dimeric_yes
selex652	VSX1	VSX1	30813	30813	VSX1_homeodomain_DBD_TGGTTC20NTTT_Z_YTAATTAN_1_2_monomeric_no
selex653	VSX1	VSX1	30813	30813	VSX1_homeodomain_full_TCGGGG20NGGT_AE_NNYTAATTANN_1_3_monomeric_no
selex654	VSX2	VSX2	338917	338917	VSX2_homeodomain_DBD_TCTCCC20NCCG_Z_YTAATTAN_1_2_monomeric_no
selex655	Vsx1	VSX1	30813	30813	Vsx1_homeodomain_DBD_TGCAGA20NCG_P_NYAATTAN_1_2_monomeric_no
selex656	AR	AR	367	367	AR_nuclearreceptor_DBD_TGCTCG20NGA_AF_RRGWACANNNTGTWCYY_2_3_dimeric_no
selex657	AR	AR	367	367	AR_nuclearreceptor_full_TCTTCT20NCTG_AD_RRGWACANNNTGTWCYY_2_4_dimeric_no
selex658	Ar	AR	367	367	Ar_nuclearreceptor_DBD_TCTAAT20NCG_P_RRGNACANNNTGTNCYY_2_4_dimeric_yes
selex659	ESR1	ESR1	2099	2099	ESR1_nuclearreceptor_DBD_TAGAGT20NCG_W_NAGGTCAMSRTGACCTN_2_4_dimeric_yes
selex660	ESRRA	ESRRA	2101	2101	ESRRA_nuclearreceptor_DBD_TGACGA30NGCA_AI_NTCAAGGTCAN_2_4_monomeric_no
selex661	ESRRA	ESRRA	2101	2101	ESRRA_nuclearreceptor_DBD_TGACGA30NGCA_AI_RAGGTCANTCAAGGTCA_2_4_dimeric_yes
selex662	ESRRA	ESRRA	2101	2101	ESRRA_nuclearreceptor_DBD_TGACGA30NGCA_AI_SAAGGTCANNTSAAGGTCA_2_4_dimeric_yes
selex663	ESRRB	ESRRB	2103	2103	ESRRB_nuclearreceptor_DBD_ATTAC14N_U_TCAAGGTCAWN_1_4_monomeric_no
selex664	ESRRG	ESRRG	2104	2104	ESRRG_nuclearreceptor_full_TGACGA20NGCA_AF_AAGGTCANNNNAAGGTCA_2_4_dimeric_no
selex665	ESRRG	ESRRG	2104	2104	ESRRG_nuclearreceptor_full_TGACGA20NGCA_AF_RAGGTCANTCAAGGTCA_2_4_dimeric_no
selex666	ESRRG	ESRRG	2104	2104	ESRRG_nuclearreceptor_full_TGACGA20NGCA_AF_TSAAGGTCAN_1_4_monomeric_no
selex667	Esrra	ESRRA	2101	2101	Esrra_nuclearreceptor_DBD_TAGCTC20NCG_AC_RAGGTCANTCAAGGTCA_2_4_dimeric_yes
selex668	Esrra	ESRRA	2101	2101	Esrra_nuclearreceptor_DBD_TAGCTC20NCG_AC_TTCAAGGTCAN_1_4_monomeric_yes
selex669	HNF4A	HNF4A	3172	3172	HNF4A_nuclearreceptor_DBD_TGACAG20NGA_AF_NRGTCCAAAGTCCANY_1_4_dimeric_yes
selex670	HNF4A	HNF4A	3172	3172	HNF4A_nuclearreceptor_DBD_TGACAG20NGA_AF_RRGGTCAAAGTCCRNN_1_4_dimeric_no
selex671	HNF4A	HNF4A	3172	3172	HNF4A_nuclearreceptor_full_TCCGTG40NTGC_AI_NRGTCCAAAGTCCANY_1_3_dimeric_no
selex672	HNF4A	HNF4A	3172	3172	HNF4A_nuclearreceptor_full_TCCGTG40NTGC_AI_RRGGTCAAAGGTCA_1_3_dimeric_yes
selex673	HNF4A	HNF4A	3172	3172	HNF4A_nuclearreceptor_full_TCCGTG40NTGC_AI_RRGGTCAAAGTCCRNN_1_3_dimeric_yes
selex674	HNF4A	HNF4A	3172	3172	HNF4A_nuclearreceptor_full_TCCGTG40NTGC_AI_RRGTCCAAAGGTCAA_1_3_dimeric_no
selex675	Hnf4a	HNF4A	3172	3172	Hnf4a_nuclearreceptor_DBD_TCCACG20NCG_Z_RRGGTCAAAGTCCRNN_1_4_dimeric_no
selex676	NR2C2	NR2C2	7182	7182	NR2C2_nuclearreceptor_DBD_TCGACT20NCAT_Z_RRGGTCAAAGGTCA_2_3_dimeric_yes
selex677	NR2E1	NR2E1	7101	7101	NR2E1_nuclearreceptor_full_TAACAA20NACA_W_AAAAGTCAA_1_4_monomeric_no
selex678	NR2E1	NR2E1	7101	7101	NR2E1_nuclearreceptor_full_TAACAA20NACA_W_RAGTCAANAAGTCA_1_4_dimeric_no
selex679	NR2F1	NR2F1	7025	7025	NR2F1_nuclearreceptor_DBD_TCTGAC30NAGG_AI_NRGGTCANNGGTCAN_1_4_dimeric_no
selex680	NR2F1	NR2F1	7025	7025	NR2F1_nuclearreceptor_DBD_TCTGAC30NAGG_AI_RRGGTCANNNGGTCAN_1_4_dimeric_yes
selex681	NR2F1	NR2F1	7025	7025	NR2F1_nuclearreceptor_full_TCTGAC20NGA_AE_RRGGTCAN_1_4_monomeric_yes
selex682	NR2F6	NR2F6	2063	2063	NR2F6_nuclearreceptor_DBD_TGTGGA20NGA_Y_RRGGTCAAAAGGTCA_2_3_dimeric_no
selex683	NR2F6	NR2F6	2063	2063	NR2F6_nuclearreceptor_DBD_TGTGGA20NGA_Y_RRGGTCAAAGGTCA_2_3_dimeric_no
selex684	NR2F6	NR2F6	2063	2063	NR2F6_nuclearreceptor_full_TCTTGA20NGA_AE_RRGGTCAAAGGTCA_2_3_dimeric_no
selex685	NR3C1	NR3C1	2908	2908	NR3C1_nuclearreceptor_DBD_TGACGA20NGCA_AG_NRGWACANNNTGTWCYN_2_4_dimeric_no
selex686	NR3C2	NR3C2	4306	4306	NR3C2_nuclearreceptor_DBD_TCAGAG20NAGA_AC_NRGNACANNNTGTNCYN_2_4_dimeric_no
selex687	NR4A2	NR4A2	4929	4929	NR4A2_nuclearreceptor_full_TCATTG20NTTA_W_AGGTCANNNNNTGACCT_2_4_dimeric_yes
selex688	NR4A2	NR4A2	4929	4929	NR4A2_nuclearreceptor_full_TCATTG20NTTA_W_TGACCTTTAAAGGTCA_2_4_dimeric_yes
selex689	NR4A2	NR4A2	4929	4929	NR4A2_nuclearreceptor_full_TCATTG20NTTA_W_TTTAAAGGTCA_2_4_monomeric_yes
selex690	Nr2e1	NR2E1	7101	7101	Nr2e1_nuclearreceptor_DBD_TCGCGC20NGCT_AA_AAAAGTCAA_1_4_monomeric_yes
selex691	Nr2e1	NR2E1	7101	7101	Nr2e1_nuclearreceptor_DBD_TCGCGC20NGCT_AA_RAGTCAANAAGTCA_2_4_dimeric_yes
selex692	Nr2f6	NR2F6	2063	2063	Nr2f6_nuclearreceptor_DBD_TAGTTT20NCG_Z_RRGGTCAAAAGGTCA_2_4_dimeric_no
selex693	Nr2f6	NR2F6	2063	2063	Nr2f6_nuclearreceptor_DBD_TAGTTT20NCG_Z_RRGGTCAAAGGTCA_2_4_dimeric_no
selex694	RARA	RARA	5914	5914	RARA_nuclearreceptor_DBD_TAAAAT20NTA_Q_ARRGGTCANNNRRGGTCA_2_3_dimeric_yes
selex695	RARA	RARA	5914	5914	RARA_nuclearreceptor_DBD_TAAAAT20NTA_Q_RAGGTCAAAAGGTCAAKN_2_3_dimeric_yes
selex696	RARA	RARA	5914	5914	RARA_nuclearreceptor_DBD_TAAAAT20NTA_Q_RGGTCANNNARRGGTCA_2_3_dimeric_yes
selex697	RARA	RARA	5914	5914	RARA_nuclearreceptor_full_TATAGA20NCG_AD_ARGGTCAAAAGGTCA_2_3_dimeric_no
selex698	RARA	RARA	5914	5914	RARA_nuclearreceptor_full_TATAGA20NCG_AD_ARRGGTCANNNRRGGTCA_2_3_dimeric_no
selex699	RARA	RARA	5914	5914	RARA_nuclearreceptor_full_TATAGA20NCG_AD_RGGTCANNNARRGGTCA_2_3_dimeric_no
selex700	RARG	RARG	5916	5916	RARG_nuclearreceptor_DBD_TGTTAT20NGA_Y_GRGGTCAAAAGGTCANA_2_3_dimeric_no
selex701	RARG	RARG	5916	5916	RARG_nuclearreceptor_DBD_TGTTAT20NGA_Y_RRGGTCANNNARAGGTCA_2_3_dimeric_no
selex702	RARG	RARG	5916	5916	RARG_nuclearreceptor_DBD_TGTTAT20NGA_Y_RRGGTCANNNRRGGTCA_2_3_dimeric_no
selex703	RARG	RARG	5916	5916	RARG_nuclearreceptor_full_TCGGGG20NGA_AE_GRGGTCAAAAGKTCAC_2_3_dimeric_no
selex704	RARG	RARG	5916	5916	RARG_nuclearreceptor_full_TCGGGG20NGA_AE_RRGGTCANNNARAGGTCA_2_3_dimeric_no
selex705	RARG	RARG	5916	5916	RARG_nuclearreceptor_full_TCGGGG20NGA_AE_RRGGTCANNNRRGGTCA_2_3_dimeric_no
selex706	RORA	RORA	6095	6095	RORA_nuclearreceptor_DBD_TCTGTA30NTGG_AI_NRAAGGTCAANNNNRGGTCA_2_4_dimeric_no
selex707	RORA	RORA	6095	6095	RORA_nuclearreceptor_DBD_TCTGTA30NTGG_AI_WAWNTRGGTYAGTAGGTCA_2_4_dimeric_yes
selex708	RXRA	RXRA	6256	6256	RXRA_nuclearreceptor_DBD_TCACGT30NGCA_AH_GGGGTCAAAGGTCA_2_3_dimeric_no
selex709	RXRA	RXRA	6256	6256	RXRA_nuclearreceptor_DBD_TCACGT30NGCA_AH_RRGGTCATGACCYY_2_3_dimeric_no
selex710	RXRA	RXRA	6256	6256	RXRA_nuclearreceptor_full_TCTACA40NCAG_AI_GGGGTCAAAGGTCA_2_3_dimeric_no
selex711	RXRA	RXRA	6256	6256	RXRA_nuclearreceptor_full_TCTACA40NCAG_AI_RRGGTCATGACCYY_2_3_dimeric_no
selex712	RXRB	RXRB	6257	6257	RXRB_nuclearreceptor_DBD_TGAGCA20NGA_Y_GGGGTCAAAGGTCA_2_3_dimeric_no
selex713	RXRG	RXRG	6258	6258	RXRG_nuclearreceptor_DBD_TGGAAT20NGA_Y_GGGGTCAAAGGTCA_2_3_dimeric_no
selex714	RXRG	RXRG	6258	6258	RXRG_nuclearreceptor_DBD_TGGAAT20NGA_Y_RRGGTCATGACCYY_2_3_dimeric_no
selex715	RXRG	RXRG	6258	6258	RXRG_nuclearreceptor_full_TTCTCT20NTA_AD_GGGGTCAAAGGTCA_2_4_dimeric_no
selex716	Rara	RARA	5914	5914	Rara_nuclearreceptor_DBD_TCGGTT20NCG_P_ARRGGTCANNNRRGGTCA_2_4_dimeric_no
selex717	Rara	RARA	5914	5914	Rara_nuclearreceptor_DBD_TCGGTT20NCG_P_RGGTCANNNARRGGTCA_2_4_dimeric_no
selex718	Rara	RARA	5914	5914	Rara_nuclearreceptor_DBD_TCGGTT20NCG_P_RRGGTCAAAAGGTCA_2_4_dimeric_no
selex719	Rarb	RARB	5915	5915	Rarb_nuclearreceptor_DBD_TCGTGT20NCG_P_AARGGTCAAAAGGTCA_2_4_dimeric_no
selex720	Rarb	RARB	5915	5915	Rarb_nuclearreceptor_DBD_TCGTGT20NCG_P_ARRGGTCANNNRRGGTCA_2_4_dimeric_no
selex721	Rarb	RARB	5915	5915	Rarb_nuclearreceptor_DBD_TCGTGT20NCG_P_RGGTCANNNARRGGTCA_2_4_dimeric_no
selex722	Rarg	RARG	5916	5916	Rarg_nuclearreceptor_DBD_TATCTG20NTCG_Z_GRGGTCAAAAGKTCAC_2_4_dimeric_no
selex723	Rarg	RARG	5916	5916	Rarg_nuclearreceptor_DBD_TATCTG20NTCG_Z_RRGGTCANNNARAGGTCA_2_4_dimeric_no
selex724	Rarg	RARG	5916	5916	Rarg_nuclearreceptor_DBD_TATCTG20NTCG_Z_RRGGTCANNNRRGGTCA_2_4_dimeric_no
selex725	Rxra	RXRA	6256	6256	Rxra_nuclearreceptor_DBD_AAGAC14N_T_GGGGTCAAAGGTCA_2_4_dimeric_no
selex726	Rxra	RXRA	6256	6256	Rxra_nuclearreceptor_DBD_AAGAC14N_T_RGGTCATGACCY_2_4_dimeric_yes
selex727	Rxrb	RXRB	6257	6257	Rxrb_nuclearreceptor_DBD_CAATT14N_T_GGGGTCAAAGGTCA_2_4_dimeric_no
selex728	THRA	THRA	7067	7067	THRA_nuclearreceptor_FL_TCGGCC40NCGT_AI_NTGACCTNATNAGGTCAN_2_4_dimeric_yes
selex729	THRB	THRB	7068	7068	THRB_nuclearreceptor_DBD_TGGCAA30NACT_AI_NTGACCTNATNAGGTCAN_2_4_dimeric_no
selex730	THRB	THRB	7068	7068	THRB_nuclearreceptor_DBD_TGGCAA30NACT_AI_NTGACCTNNNNNAGGTCAN_2_4_dimeric_yes
selex731	THRB	THRB	7068	7068	THRB_nuclearreceptor_DBD_TGGCAA30NACT_AI_NTGACCTYANNTRAGGTCAN_2_4_dimeric_yes
selex732	VDR	VDR	7421	7421	VDR_nuclearreceptor_full_TATTGT20NCG_AC_GRGTTCANNRRGTTCA_2_3_dimeric_no
selex733	Vdr	VDR	7421	7421	Vdr_nuclearreceptor_DBD_TCCGCA20NCG_Z_RRGTTCANNRRGTTCA_2_3_dimeric_yes
selex734	TP63	TP63	8626	8626	TP63_p53l_DBD_TTCCTT20NGA_R_RACATGTYNNRACATGTC_2_3_dimeric_no
selex735	Tp53	TP53	7157	7157	Tp53_p53l_DBD_TCGGGG20NGGT_AK_ACAWGTCNNNNRACAWGT_2_4_dimeric_yes
selex736	Tp53	TP53	7157	7157	Tp53_p53l_DBD_TCGGGG20NGGT_AK_ACAWGTCNNNRRCAWGT_2_4_dimeric_yes
selex737	Tp53	TP53	7157	7157	Tp53_p53l_DBD_TCGGGG20NGGT_AK_RACATGYCNNGRCATGTY_2_4_dimeric_yes
selex738	Tp73	TP73	7161	7161	Tp73_p53l_DBD_TACCGT40NGCC_AK_NRCATGYYNNRRCAYGYN_2_4_dimeric_no
selex739	GMEB2	GMEB2	26205	26205	GMEB2_SAND_DBD_TCGCGC20NGA_Y_TTACGTAA_1_4_dimeric_replicate_experiment_(mammalian_expression)_no
selex740	PITX1	PITX1	5307	5307	PITX1_homeodomain_full_TCTCTT20NTCG_W_NTAATCCN_1_2_monomeric_replicate_experiment_no
selex741	Egr1	EGR1	1958	1958	Egr1_C2H2_mouse_DBD_mutant_DBD_TGCGCC20NCG_P_NNMCGCCCMCTCANNN_1_4_monomeric_Difference_to_Human_potentially_due_to_E410D_mutation/polymorphism_no
selex742	MTF1	MTF1	4520	4520	MTF1_C2H2_DBD_TGATCC20NCTA_Y_TTTGCACACGNCAC_2_4_monomeric_<_100_counts_yes
selex743	PRDM4	PRDM4	11108	11108	PRDM4_C2H2_full_TAGCAG20NCG_AC_TTTCAAGGCYCCC_3_4_monomeric_possibly_partial;_may_bind_to_CAG_of_barcode_yes
selex744	ZBTB49	ZBTB49	166793	166793	ZBTB49_C2H2_DBD_TCTAAT20NGA_AC_TTTCGCNTGGCNNGTCA_2_4_monomeric_possibly_partial_yes
selex745	ZNF232	ZNF232	7775	7775	ZNF232_C2H2_full_TATCAT20NACG_W_RTGTTAAAYGTAGATTAAG_2_4_monomeric_possibly_partial_yes
selex746	ZNF282	ZNF282	8427	8427	ZNF282_C2H2_DBD_TGCCTG20NGA_AC_CTTTCCCMYAACACKNN_2_4_monomeric_possibly_partial_yes
selex747	ZNF435	ZNF435	ZSCAN16	80345	ZNF435_C2H2_full_TATTTA20NTTG_W_AGTGTTAACAGARCACCT_3_4_dimeric_possibly_partial;_<_100_counts_yes
selex748	ZNF713	ZNF713	349075	349075	ZNF713_C2H2_full_TAGGAT20NAGT_AD_TAGAYRAYTGMCANGAA_3_4_monomeric_possibly_partial_yes
selex749	CPEB1	CPEB1	64506	64506	CPEB1_RRM_full_TAACCC20NCG_AC_RATAAAAR_1_3_monomeric_possible_binding_to_single_stranded_DNA;_previously_characterized_as_an_RNA_binding_protein_(PMID_11433366)_no
selex750	E2F1	E2F1	1869	1869	E2F1_E2F_DBD_CAATT14N_U_AATGGCGCCAAA_2_4_dimeric_possibly_partial_no
selex751	E2F1	E2F1	1869	1869	E2F1_E2F_DBD_CAATT14N_U_TTTGGCGCCAAA_2_4_dimeric_possibly_partial_no
selex752	E2F2	E2F2	1870	1870	E2F2_E2F_DBD_TACTCA20NCG_W_AAAATGGCGCCATTTT_2_4_dimeric_<_100_counts_no
selex753	E2F4	E2F4	1874	1874	E2F4_E2F_DBD_AGCAG14N_U_AATGGCGCCAAA_1_4_dimeric_possibly_partial_no
selex754	E2F4	E2F4	1874	1874	E2F4_E2F_DBD_AGCAG14N_U_TTTGGCGCCAAA_1_4_dimeric_possibly_partial_no
selex755	E2F8	E2F8	79733	79733	E2F8_E2F_DBD_GGCTT14N_U_TTTCCCGCCAAA_2_4_dimeric_<_100_counts_yes
selex756	SOX10	SOX10	6663	6663	SOX10_HMG_full_TGATTT20NTTA_AF_AACAATNNNAGTGTT_1_4_dimeric_possible_binding_to_single_stranded_DNA_no
selex757	SOX10	SOX10	6663	6663	SOX10_HMG_full_TGATTT20NTTA_AF_AACAATRTKCAGWGTT_1_4_dimeric_possible_binding_to_single_stranded_DNA_yes
selex758	SOX10	SOX10	6663	6663	SOX10_HMG_full_TGATTT20NTTA_AF_ATCAATTGCAGTGAT_1_4_dimeric_possible_binding_to_single_stranded_DNA_no
selex759	SOX10	SOX10	6663	6663	SOX10_HMG_full_TGATTT20NTTA_AF_ATGAATTGCAGTCAT_1_4_dimeric_possible_binding_to_single_stranded_DNA_no
selex760	SOX10	SOX10	6663	6663	SOX10_HMG_full_TGATTT20NTTA_AF_TGAATRTKCAGTCA_1_4_dimeric_possible_binding_to_single_stranded_DNA_yes
selex761	SOX14	SOX14	8403	8403	SOX14_HMG_DBD_TACCTA30NTCC_AH_ACAATANCATTG_1_4_dimeric_possible_binding_to_single_stranded_DNA_no
selex762	SOX14	SOX14	8403	8403	SOX14_HMG_DBD_TACCTA30NTCC_AH_NTGAATNNCATTCAN_1_4_dimeric_possible_binding_to_single_stranded_DNA_no
selex763	SOX14	SOX14	8403	8403	SOX14_HMG_DBD_TACCTA30NTCC_AH_TCAATNNCATTGA_1_4_dimeric_possible_binding_to_single_stranded_DNA_no
selex764	SOX15	SOX15	6665	6665	SOX15_HMG_full_TGTTCA20NCTG_AF_AACAATAMCATTGTT_1_4_dimeric_possible_binding_to_single_stranded_DNA_no
selex765	SOX15	SOX15	6665	6665	SOX15_HMG_full_TGTTCA20NCTG_AF_ATCAATAACATTGAT_1_4_dimeric_possible_binding_to_single_stranded_DNA;_<_100_counts_no
selex766	SOX15	SOX15	6665	6665	SOX15_HMG_full_TGTTCA20NCTG_AF_ATGAATAACATTCAT_1_4_dimeric_possible_binding_to_single_stranded_DNA_no
selex767	SOX18	SOX18	54345	54345	SOX18_HMG_full_TGTGTC20NTGG_AE_AACAATNNCATTGTT_1_4_dimeric_possible_binding_to_single_stranded_DNA_no
selex768	SOX18	SOX18	54345	54345	SOX18_HMG_full_TGTGTC20NTGG_AE_ATCAATNNCATTGAT_1_4_dimeric_possible_binding_to_single_stranded_DNA_yes
selex769	SOX18	SOX18	54345	54345	SOX18_HMG_full_TGTGTC20NTGG_AE_ATGAATWYCATTCAT_1_4_dimeric_possible_binding_to_single_stranded_DNA_no
selex770	SOX21	SOX21	11166	11166	SOX21_HMG_DBD_TCAAAA40NAAA_AI_AACAATNNNAKTGTT_1_4_dimeric_possible_binding_to_single_stranded_DNA_no
selex771	SOX21	SOX21	11166	11166	SOX21_HMG_DBD_TCAAAA40NAAA_AI_AACAATNNNNAKTGTT_1_4_dimeric_possible_binding_to_single_stranded_DNA_no
selex772	SOX21	SOX21	11166	11166	SOX21_HMG_DBD_TCAAAA40NAAA_AI_TCAATNNNATTGA_1_4_dimeric_possible_binding_to_single_stranded_DNA_no
selex773	SOX21	SOX21	11166	11166	SOX21_HMG_DBD_TCAAAA40NAAA_AI_TGAATNNNAKTCA_1_4_dimeric_possible_binding_to_single_stranded_DNA_no
selex774	SOX2	SOX2	6657	6657	SOX2_HMG_DBD_TAGTAA20NATT_AC_NAACAATNNNATTGTTN_1_4_dimeric_possible_binding_to_single_stranded_DNA_no
selex775	SOX2	SOX2	6657	6657	SOX2_HMG_DBD_TAGTAA20NATT_AC_NTGAATNNNATTCAN_1_4_dimeric_possible_binding_to_single_stranded_DNA_no
selex776	SOX2	SOX2	6657	6657	SOX2_HMG_DBD_TCCCCT20NCCC_AC_NATCAATNNNATTGATN_1_4_dimeric_possible_binding_to_single_stranded_DNA_no
selex777	SOX2	SOX2	6657	6657	SOX2_HMG_full_TGAATA20NTAA_AF_NAACAATANCATTGTTN_1_4_dimeric_possible_binding_to_single_stranded_DNA_no
selex778	SOX2	SOX2	6657	6657	SOX2_HMG_full_TGAATA20NTAA_AF_NATCAATANCATTGATN_1_4_dimeric_possible_binding_to_single_stranded_DNA;_<_100_counts_no
selex779	SOX2	SOX2	6657	6657	SOX2_HMG_full_TGAATA20NTAA_AF_NTGAATWNCATTCAN_1_4_dimeric_possible_binding_to_single_stranded_DNA_no
selex780	SOX4	SOX4	6659	6659	SOX4_HMG_DBD_TATCGC30NGCG_AH_NAACAATTKCAGTGTT_1_4_dimeric_possible_binding_to_single_stranded_DNA_no
selex781	SOX7	SOX7	83595	83595	SOX7_HMG_full_TGAGGC20NGGA_AF_AACAATNNNNAKTGTT_1_3_dimeric_possible_binding_to_single_stranded_DNA_yes
selex782	SOX7	SOX7	83595	83595	SOX7_HMG_full_TGAGGC20NGGA_AF_NAACAATKNYAKTGTTN_1_3_dimeric_possible_binding_to_single_stranded_DNA_no
selex783	SOX7	SOX7	83595	83595	SOX7_HMG_full_TGAGGC20NGGA_AF_NATGAATKNYAKTCATN_1_3_dimeric_possible_binding_to_single_stranded_DNA_no
selex784	SOX8	SOX8	30812	30812	SOX8_HMG_DBD_TCTTTC30NTTG_AI_AACAATRTKCAGWGTT_1_4_dimeric_possible_binding_to_single_stranded_DNA_no
selex785	SOX8	SOX8	30812	30812	SOX8_HMG_DBD_TCTTTC30NTTG_AI_ATGAATKNYAGTC_1_4_dimeric_possible_binding_to_single_stranded_DNA_no
selex786	SOX8	SOX8	30812	30812	SOX8_HMG_DBD_TCTTTC30NTTG_AI_NAACAATKNYAGTGTTN_1_4_dimeric_possible_binding_to_single_stranded_DNA_no
selex787	SOX8	SOX8	30812	30812	SOX8_HMG_DBD_TCTTTC30NTTG_AI_NATCAATKNYAGTGATN_1_4_dimeric_possible_binding_to_single_stranded_DNA_no
selex788	SOX8	SOX8	30812	30812	SOX8_HMG_DBD_TCTTTC30NTTG_AI_TGAATRTKCAGWCA_1_4_dimeric_possible_binding_to_single_stranded_DNA_no
selex789	SOX8	SOX8	30812	30812	SOX8_HMG_full_TGTCTA20NTCG_AE_AACAATKNYAGTGTT_1_4_dimeric_possible_binding_to_single_stranded_DNA_no
selex790	SOX8	SOX8	30812	30812	SOX8_HMG_full_TGTCTA20NTCG_AE_ATGAATKNYAGTC_1_4_dimeric_possible_binding_to_single_stranded_DNA_no
selex791	SOX8	SOX8	30812	30812	SOX8_HMG_full_TGTCTA20NTCG_AE_NATCAATKNYAGTGATN_1_4_dimeric_possible_binding_to_single_stranded_DNA_no
selex792	SOX9	SOX9	6662	6662	SOX9_HMG_full_TGGGGT20NGGT_W_AACAATRTKCAGWGTT_1_3_dimeric_possible_binding_to_single_stranded_DNA_no
selex793	SOX9	SOX9	6662	6662	SOX9_HMG_full_TGGGGT20NGGT_W_ATCAATRTKCAGWGAT_1_3_dimeric_possible_binding_to_single_stranded_DNA_yes
selex794	SOX9	SOX9	6662	6662	SOX9_HMG_full_TGGGGT20NGGT_W_ATGAATRTKCAGWCAT_1_3_dimeric_possible_binding_to_single_stranded_DNA_yes
selex795	SOX9	SOX9	6662	6662	SOX9_HMG_full_TGGGGT20NGGT_W_NAACAATKNYAGTGTTN_1_3_dimeric_possible_binding_to_single_stranded_DNA_no
selex796	SOX9	SOX9	6662	6662	SOX9_HMG_full_TGGGGT20NGGT_W_NATCAATKNYAGTGATN_1_3_dimeric_possible_binding_to_single_stranded_DNA_no
selex797	SOX9	SOX9	6662	6662	SOX9_HMG_full_TGGGGT20NGGT_W_NATGAATKNYAGTCATN_1_3_dimeric_possible_binding_to_single_stranded_DNA_no
selex798	SRY	SRY	6736	6736	SRY_HMG_DBD_TACTGC30NGTC_AH_AACAATANCATTGTT_1_3_dimeric_possible_binding_to_single_stranded_DNA_no
selex799	SRY	SRY	6736	6736	SRY_HMG_DBD_TACTGC30NGTC_AH_AACAATNNNCATTGTT_1_3_dimeric_possible_binding_to_single_stranded_DNA_no
selex800	SRY	SRY	6736	6736	SRY_HMG_DBD_TACTGC30NGTC_AH_TCAATANCATTGA_1_4_dimeric_possible_binding_to_single_stranded_DNA_no
selex801	SRY	SRY	6736	6736	SRY_HMG_DBD_TACTGC30NGTC_AH_TGAATANCATTCA_1_3_dimeric_possible_binding_to_single_stranded_DNA_no
selex802	Sox10	SOX10	6663	6663	Sox10_HMG_DBD_TGCTGT20NCG_P_AACAATTGCAGTGTT_1_4_dimeric_possible_binding_to_single_stranded_DNA_no
selex803	Sox10	SOX10	6663	6663	Sox10_HMG_DBD_TGCTGT20NCG_P_ATCAATTGCAGTGAT_1_4_dimeric_possible_binding_to_single_stranded_DNA_no
selex804	Sox10	SOX10	6663	6663	Sox10_HMG_DBD_TGCTGT20NCG_P_ATGAATTGCAGTCAT_1_4_dimeric_possible_binding_to_single_stranded_DNA_no
selex805	Sox11	SOX11	6664	6664	Sox11_HMG_DBD_TCTTCT20NGA_AF_AACAATTGCAGTGTT_1_3_dimeric_possible_binding_to_single_stranded_DNA_no
selex806	Sox17	SOX17	64321	64321	Sox17_HMG_DBD_TATTGT20NGTG_AF_AACAATNNCATTGTT_1_3_dimeric_possible_binding_to_single_stranded_DNA_yes
selex807	Sox17	SOX17	64321	64321	Sox17_HMG_DBD_TATTGT20NGTG_AF_ATGAATWNCATTCAT_1_3_dimeric_possible_binding_to_single_stranded_DNA_no
selex808	Sox1	SOX1	6656	6656	Sox1_HMG_DBD_TGTCTA20NTCG_AC_NACAATWNCATTGTN_1_4_dimeric_possible_binding_to_single_stranded_DNA_no
selex809	Sox1	SOX1	6656	6656	Sox1_HMG_DBD_TGTCTA20NTCG_AC_NTGAATWNCATTCAN_1_4_dimeric_possible_binding_to_single_stranded_DNA_no
selex810	Sox1	SOX1	6656	6656	Sox1_HMG_DBD_TGTCTA20NTCG_AC_TCAATWNCATTGA_1_4_dimeric_possible_binding_to_single_stranded_DNA_yes
selex811	Sox1	SOX1	6656	6656	Sox1_HMG_DBD_TGTCTA20NTCG_AC_TGAATNNNNATTCA_1_4_dimeric_possible_binding_to_single_stranded_DNA_yes
selex812	Sox3	SOX3	6658	6658	Sox3_HMG_DBD_TGGGGT20NCG_Q_NAACAATRNYATTGTTN_1_4_dimeric_possible_binding_to_single_stranded_DNA_no
selex813	Sox3	SOX3	6658	6658	Sox3_HMG_DBD_TGGGGT20NCG_Q_NATCAATKNYATTGATN_1_4_dimeric_possible_binding_to_single_stranded_DNA_no
selex814	Sox3	SOX3	6658	6658	Sox3_HMG_DBD_TGGGGT20NCG_Q_NATGAATKNYATTCATN_1_4_dimeric_possible_binding_to_single_stranded_DNA_yes
selex815	TBX20	TBX20	57057	57057	TBX20_TBX_full_TCTTCT20NCTG_AE_AGGTGTKANGGTGTSA_2_4_dimeric_possibly_partial_no
selex816	MSC	MSC	9242	9242	MSC_bHLH_full_TAGTCC20NCTT_AA_AACAGCTGTT_1_4_dimeric_<_100_counts_yes
selex817	TFEC	TFEC	22797	22797	TFEC_bHLH_DBD_TAGTGG20NGTT_AF_RTCACGTGAY_1_4_dimeric_<_100_counts_no
selex818	CREB3L1	CREB3L1	90993	90993	CREB3L1_bZIP_full_TAGAGT20NCG_AD_NTGCCACGTCANCA_1_4_dimeric_<_100_counts_no
selex819	NR2F1	NR2F1	7025	7025	NR2F1_nuclearreceptor_DBD_TCTGAC30NAGG_AI_DNNNGGTCANNNH_1_4_monomeric_seed_was_extended_with_DNNN_and_NNNH_to_exclude_signal_from_dimeric_site_yes
selex820	RARB	RARB	5915	5915	RARB_nuclearreceptor_full_TAGTTT20NTTT_W_AARGGTCAAAAGGTCA_2_4_dimeric_<_100_counts_no

## Sheet: Jaspar (2014) vertebrates
acc	jaspar_tf_name	entrez
MA0002.1	RUNX1	861
MA0003.1	TFAP2A	7020
MA0004.1	Arnt	405
MA0007.1	Ar	367
MA0009.1	T	6862
MA0014.1	Pax5	5079
MA0017.1	NR2F1	7025
MA0018.1	CREB1	1385
MA0025.1	NFIL3	4783
MA0027.1	En1	2019
MA0028.1	ELK1	2002
MA0029.1	Mecom	2122
MA0030.1	FOXF2	2295
MA0031.1	FOXD1	2297
MA0032.1	FOXC1	2296
MA0033.1	FOXL1	2300
MA0035.1	Gata1	2623
MA0036.1	GATA2	2624
MA0037.1	GATA3	2625
MA0038.1	Gfi1	2672
MA0039.1	Klf4	9314
MA0040.1	Foxq1	94234
MA0041.1	Foxd3	27022
MA0042.1	FOXI1	2299
MA0043.1	HLF	3131
MA0046.1	HNF1A	6927
MA0047.1	Foxa2	3170
MA0048.1	NHLH1	4807
MA0050.1	IRF1	3659
MA0051.1	IRF2	3660
MA0052.1	MEF2A	4205
MA0056.1	MZF1	7593
MA0057.1	MZF1	7593
MA0058.1	MAX	4149
MA0060.1	NFYA	4800
MA0062.1	GABPA	2551
MA0063.1	Nkx2-5	1482
MA0066.1	PPARG	5468
MA0067.1	Pax2	5076
MA0069.1	Pax6	5080
MA0070.1	PBX1	5087
MA0071.1	RORA	6095
MA0072.1	RORA	6095
MA0073.1	RREB1	6239
MA0075.1	Prrx2	51450
MA0076.1	ELK4	2005
MA0077.1	SOX9	6662
MA0079.1	SP1	6667
MA0080.1	SPI1	6688
MA0081.1	SPIB	6689
MA0083.1	SRF	6722
MA0084.1	SRY	6736
MA0087.1	Sox5	6660
MA0088.1	znf143	7702
MA0090.1	TEAD1	7003
MA0093.1	USF1	7391
MA0098.1	ETS1	2113
MA0101.1	REL	5966
MA0103.1	ZEB1	6935
MA0104.1	Mycn	4613
MA0105.2	NFKB1	4790
MA0106.1	TP53	7157
MA0108.1	TBP	6908
MA0108.2	TBP	6908
MA0109.1	Hltf	6596
MA0111.1	Spz1	84654
MA0112.1	ESR1	2099
MA0113.1	NR3C1	2908
MA0114.1	HNF4A	3172
MA0117.1	Mafb	9935
MA0122.1	Nkx3-2	579
MA0124.1	NKX3-1	4824
MA0125.1	Nobox	135935
MA0130.1	ZNF354C	30832
MA0131.1	HINFP	25988
MA0133.1	BRCA1	672
MA0135.1	Lhx3	8022
MA0136.1	ELF5	2001
MA0138.1	REST	5978
MA0139.1	CTCF	10664
MA0141.1	Esrrb	2103
MA0143.1	Sox2	6657
MA0144.1	Stat3	6774
MA0146.1	Zfx	7543
MA0147.1	Myc	4609
MA0148.1	FOXA1	3169
MA0062.2	GABPA	2551
MA0039.2	Klf4	9314
MA0138.2	REST	5978
MA0137.2	STAT1	6772
MA0104.2	Mycn	4613
MA0047.2	Foxa2	3170
MA0112.2	ESR1	2099
MA0150.1	NFE2L2	4780
MA0151.1	ARID3A	1820
MA0152.1	NFATC2	4773
MA0153.1	HNF1B	6928
MA0154.1	EBF1	1879
MA0155.1	INSM1	3642
MA0156.1	FEV	54738
MA0157.1	FOXO3	2309
MA0158.1	HOXA5	3202
MA0160.1	NR4A2	4929
MA0161.1	NFIC	4782
MA0163.1	PLAG1	5324
MA0164.1	Nr2e3	10002
MA0080.2	SPI1	6688
MA0018.2	CREB1	1385
MA0079.2	SP1	6667
MA0102.2	CEBPA	1050
MA0258.1	ESR2	2100
PB0001.1	Arid3a	1820
PB0002.1	Arid5a	10865
PB0003.1	Ascl2	430
PB0004.1	Atf1	466
PB0005.1	Bbx	56987
PB0006.1	Bcl6b	255877
PB0008.1	E2F2	1870
PB0009.1	E2F3	1871
PB0010.1	Egr1	1958
PB0011.1	Ehf	26298
PB0012.1	Elf3	1999
PB0013.1	Eomes	8320
PB0014.1	Esrra	2101
PB0015.1	Foxa2	3170
PB0016.1	Foxj1	2302
PB0017.1	Foxj3	22887
PB0018.1	Foxk1	221937
PB0019.1	Foxl1	2300
PB0020.1	Gabpa	2551
PB0021.1	Gata3	2625
PB0022.1	Gata5	140628
PB0023.1	Gata6	2627
PB0024.1	Gcm1	8521
PB0025.1	Glis2	84662
PB0027.1	Gmeb1	10691
PB0028.1	Hbp1	26959
PB0029.1	Hic1	3090
PB0030.1	Hnf4a	3172
PB0031.1	Hoxa3	3200
PB0033.1	Irf3	3661
PB0034.1	Irf4	3662
PB0035.1	Irf5	3663
PB0036.1	Irf6	3664
PB0039.1	Klf7	8609
PB0040.1	Lef1	51176
PB0041.1	Mafb	9935
PB0042.1	Mafk	7975
PB0043.1	Max	4149
PB0044.1	Mtf1	4520
PB0045.1	Myb	4602
PB0046.1	Mybl1	4603
PB0047.1	Myf6	4618
PB0048.1	Nkx3-1	4824
PB0049.1	Nr2f2	7026
PB0050.1	Osr1	130497
PB0051.1	Osr2	116039
PB0052.1	Plagl1	5325
PB0053.1	Rara	5914
PB0054.1	Rfx3	5991
PB0055.1	Rfx4	5992
PB0057.1	Rxra	6256
PB0059.1	Six6	4990
PB0060.1	Smad3	4088
PB0061.1	Sox11	6664
PB0062.1	Sox12	6666
PB0063.1	Sox13	9580
PB0064.1	Sox14	8403
PB0065.1	Sox15	6665
PB0066.1	Sox17	64321
PB0067.1	Sox18	54345
PB0068.1	Sox1	6656
PB0069.1	Sox21	11166
PB0070.1	Sox30	11063
PB0071.1	Sox4	6659
PB0072.1	Sox5	6660
PB0073.1	Sox7	83595
PB0074.1	Sox8	30812
PB0075.1	Sp100	6672
PB0076.1	Sp4	6671
PB0077.1	Spdef	25803
PB0078.1	Srf	6722
PB0079.1	Sry	6736
PB0080.1	Tbp	6908
PB0082.1	Tcf3	6929
PB0083.1	Tcf7	6932
PB0084.1	Tcf7l2	6934
PB0090.1	Zbtb12	221527
PB0091.1	Zbtb3	79842
PB0092.1	Zbtb7b	51043
PB0101.1	Zic1	7545
PB0102.1	Zic2	7546
PB0103.1	Zic3	7547
PB0104.1	Zscan4	201516
PB0105.1	Arid3a	1820
PB0106.1	Arid5a	10865
PB0107.1	Ascl2	430
PB0108.1	Atf1	466
PB0109.1	Bbx	56987
PB0110.1	Bcl6b	255877
PB0112.1	E2F2	1870
PB0113.1	E2F3	1871
PB0114.1	Egr1	1958
PB0115.1	Ehf	26298
PB0116.1	Elf3	1999
PB0117.1	Eomes	8320
PB0118.1	Esrra	2101
PB0119.1	Foxa2	3170
PB0120.1	Foxj1	2302
PB0121.1	Foxj3	22887
PB0122.1	Foxk1	221937
PB0123.1	Foxl1	2300
PB0124.1	Gabpa	2551
PB0125.1	Gata3	2625
PB0126.1	Gata5	140628
PB0127.1	Gata6	2627
PB0128.1	Gcm1	8521
PB0129.1	Glis2	84662
PB0131.1	Gmeb1	10691
PB0132.1	Hbp1	26959
PB0133.1	Hic1	3090
PB0134.1	Hnf4a	3172
PB0135.1	Hoxa3	3200
PB0137.1	Irf3	3661
PB0138.1	Irf4	3662
PB0139.1	Irf5	3663
PB0140.1	Irf6	3664
PB0143.1	Klf7	8609
PB0144.1	Lef1	51176
PB0145.1	Mafb	9935
PB0146.1	Mafk	7975
PB0147.1	Max	4149
PB0148.1	Mtf1	4520
PB0149.1	Myb	4602
PB0150.1	Mybl1	4603
PB0151.1	Myf6	4618
PB0152.1	Nkx3-1	4824
PB0153.1	Nr2f2	7026
PB0154.1	Osr1	130497
PB0155.1	Osr2	116039
PB0156.1	Plagl1	5325
PB0157.1	Rara	5914
PB0158.1	Rfx3	5991
PB0159.1	Rfx4	5992
PB0161.1	Rxra	6256
PB0163.1	Six6	4990
PB0164.1	Smad3	4088
PB0165.1	Sox11	6664
PB0166.1	Sox12	6666
PB0167.1	Sox13	9580
PB0168.1	Sox14	8403
PB0169.1	Sox15	6665
PB0170.1	Sox17	64321
PB0171.1	Sox18	54345
PB0172.1	Sox1	6656
PB0173.1	Sox21	11166
PB0174.1	Sox30	11063
PB0175.1	Sox4	6659
PB0176.1	Sox5	6660
PB0177.1	Sox7	83595
PB0178.1	Sox8	30812
PB0179.1	Sp100	6672
PB0180.1	Sp4	6671
PB0181.1	Spdef	25803
PB0182.1	Srf	6722
PB0183.1	Sry	6736
PB0184.1	Tbp	6908
PB0186.1	Tcf3	6929
PB0187.1	Tcf7	6932
PB0188.1	Tcf7l2	6934
PB0194.1	Zbtb12	221527
PB0195.1	Zbtb3	79842
PB0196.1	Zbtb7b	51043
PB0205.1	Zic1	7545
PB0206.1	Zic2	7546
PB0207.1	Zic3	7547
PB0208.1	Zscan4	201516
PH0001.1	Alx3	257
PH0002.1	Alx4	60529
PH0003.1	Arx	170302
PH0004.1	Nkx3-2	579
PH0005.1	Barhl1	56751
PH0006.1	Barhl2	343472
PH0007.1	Barx1	56033
PH0008.1	Barx2	8538
PH0009.1	Bsx	390259
PH0010.1	Alx1	8092
PH0011.1	Alx1	8092
PH0012.1	Cdx1	1044
PH0013.1	Cdx2	1045
PH0015.1	Crx	1406
PH0016.1	Cux1	1523
PH0017.1	Cux1	1523
PH0018.1	Dbx1	120237
PH0019.1	Dbx2	440097
PH0020.1	Dlx1	1745
PH0021.1	Dlx2	1746
PH0022.1	Dlx3	1747
PH0023.1	Dlx4	1748
PH0024.1	Dlx5	1749
PH0025.1	Dmbx1	127343
PH0027.1	Emx2	2018
PH0028.1	En1	2019
PH0029.1	En2	2020
PH0030.1	Esx1	80712
PH0031.1	Evx1	2128
PH0032.1	Evx2	344191
PH0033.1	Gbx1	2636
PH0034.1	Gbx2	2637
PH0035.1	Gsc	145258
PH0036.1	Gsx2	170825
PH0037.1	Hdx	139324
PH0038.1	Hlx	3142
PH0039.1	Mnx1	3110
PH0040.1	Hmbox1	79618
PH0041.1	Hmx1	3166
PH0042.1	Hmx2	3167
PH0043.1	Hmx3	340784
PH0044.1	Homez	57594
PH0045.1	Hoxa1	3198
PH0046.1	Hoxa10	3206
PH0047.1	Hoxa11	3207
PH0048.1	Hoxa13	3209
PH0049.1	Hoxa2	3199
PH0050.1	Hoxa3	3200
PH0051.1	Hoxa4	3201
PH0052.1	Hoxa5	3202
PH0053.1	Hoxa6	3203
PH0054.1	Hoxa7	3204
PH0055.1	Hoxa7	3204
PH0056.1	Hoxa9	3205
PH0057.1	Hoxb13	10481
PH0058.1	Hoxb3	3213
PH0059.1	Hoxb4	3214
PH0060.1	Hoxb5	3215
PH0061.1	Hoxb6	3216
PH0062.1	Hoxb7	3217
PH0063.1	Hoxb8	3218
PH0064.1	Hoxb9	3219
PH0065.1	Hoxc10	3226
PH0066.1	Hoxc11	3227
PH0067.1	Hoxc12	3228
PH0068.1	Hoxc13	3229
PH0069.1	Hoxc4	3221
PH0070.1	Hoxc5	3222
PH0071.1	Hoxc6	3223
PH0072.1	Hoxc8	3224
PH0073.1	Hoxc9	3225
PH0074.1	Hoxd1	3231
PH0075.1	Hoxd10	3236
PH0076.1	Hoxd11	3237
PH0077.1	Hoxd12	3238
PH0078.1	Hoxd13	3239
PH0079.1	Hoxd3	3232
PH0080.1	Hoxd8	3234
PH0081.1	Pdx1	3651
PH0082.1	Irx2	153572
PH0083.1	Irx3	79191
PH0084.1	Irx3	79191
PH0085.1	Irx4	50805
PH0086.1	Irx5	10265
PH0087.1	Irx6	79190
PH0088.1	Isl2	64843
PH0089.1	Isx	91464
PH0090.1	Lbx2	85474
PH0091.1	Lhx1	3975
PH0092.1	Lhx2	9355
PH0093.1	Lhx3	8022
PH0094.1	Lhx4	89884
PH0095.1	Lhx5	64211
PH0096.1	Lhx6	26468
PH0097.1	Lhx6	26468
PH0098.1	Lhx8	431707
PH0099.1	Lhx9	56956
PH0100.1	Lmx1a	4009
PH0101.1	Lmx1b	4010
PH0102.1	Meis1	4211
PH0103.1	Meox1	4222
PH0104.1	Meis2	4212
PH0105.1	Meis3	56917
PH0106.1	Msx1	4487
PH0107.1	Msx2	4488
PH0109.1	Nkx1-1	54729
PH0110.1	Nkx1-2	390010
PH0111.1	Nkx2-2	4821
PH0112.1	Nkx2-3	159296
PH0113.1	Nkx2-4	644524
PH0114.1	Nkx2-5	1482
PH0115.1	Nkx2-6	137814
PH0117.1	Nkx3-1	4824
PH0118.1	Nkx6-1	4825
PH0119.1	Nkx6-1	4825
PH0120.1	Nkx6-3	157848
PH0127.1	Nobox	135935
PH0128.1	Otp	23440
PH0129.1	Otx1	5013
PH0130.1	Otx2	5015
PH0131.1	Pax4	5078
PH0132.1	Pax6	5080
PH0133.1	Pax7	5081
PH0134.1	Pbx1	5087
PH0135.1	Phox2a	401
PH0136.1	Phox2b	8929
PH0137.1	Pitx1	5307
PH0138.1	Pitx2	5308
PH0139.1	Pitx3	5309
PH0140.1	Pknox1	5316
PH0141.1	Pknox2	63876
PH0142.1	Pou1f1	5449
PH0143.1	Pou2f1	5451
PH0144.1	Pou2f2	5452
PH0145.1	Pou2f3	25833
PH0146.1	Pou3f1	5453
PH0147.1	Pou3f2	5454
PH0148.1	Pou3f3	5455
PH0149.1	Pou3f4	5456
PH0150.1	Pou4f3	5459
PH0151.1	Pou6f1	5463
PH0152.1	Pou6f1	5463
PH0153.1	Prop1	5626
PH0154.1	Prrx1	5396
PH0155.1	Prrx2	51450
PH0156.1	Rax	30062
PH0160.1	Shox2	6474
PH0161.1	Six1	6495
PH0162.1	Six2	10736
PH0163.1	Six3	6496
PH0164.1	Six4	51804
PH0165.1	Six6	4990
PH0166.1	Six6	4990
PH0168.1	Hnf1b	6928
PH0169.1	Tgif1	7050
PH0170.1	Tgif2	60436
PH0171.1	Nkx2-1	7080
PH0172.1	Tlx2	3196
PH0173.1	Uncx	340260
PH0174.1	Vax1	11023
PH0175.1	Vax2	25806
PH0176.1	Vsx1	30813
MA0442.1	SOX10	6663
MA0146.2	Zfx	7543
MA0148.2	FOXA1	3169
MA0141.2	Esrrb	2103
MA0143.2	Sox2	6657
MA0518.1	Stat4	6775
MA0516.1	SP2	6668
MA0515.1	Sox6	55553
MA0514.1	Sox3	6658
MA0512.1	Rxra	6256
MA0511.1	RUNX2	860
MA0510.1	RFX5	5993
MA0509.1	Rfx1	5989
MA0508.1	PRDM1	639
MA0507.1	POU2F2	5452
MA0506.1	NRF1	4899
MA0505.1	Nr5a2	2494
MA0504.1	NR2C2	7182
MA0500.1	Myog	4656
MA0498.1	Meis1	4211
MA0497.1	MEF2C	4208
MA0496.1	MAFK	7975
MA0495.1	MAFF	23764
MA0493.1	Klf1	10661
MA0491.1	JUND	3727
MA0490.1	JUNB	3726
MA0488.1	JUN	3725
MA0486.1	HSF1	3297
MA0485.1	Hoxc9	3225
MA0484.1	HNF4G	3174
MA0483.1	Gfi1b	8328
MA0482.1	Gata4	2626
MA0481.1	FOXP1	27086
MA0479.1	FOXH1	8928
MA0478.1	FOSL2	2355
MA0477.1	FOSL1	8061
MA0476.1	FOS	2353
MA0475.1	FLI1	2313
MA0474.1	Erg	2078
MA0473.1	ELF1	1997
MA0471.1	E2F6	1876
MA0470.1	E2F4	1874
MA0469.1	E2F3	1871
MA0468.1	DUX4	100288687
MA0467.1	Crx	1406
MA0466.1	CEBPB	1051
MA0465.1	CDX2	1045
MA0464.1	Bhlhe40	8553
MA0463.1	Bcl6	604
MA0461.1	Atoh1	474
MA0520.1	Stat6	6778
MA0521.1	Tcf12	6938
MA0522.1	Tcf3	6929
MA0523.1	TCF7L2	6934
MA0524.1	TFAP2C	7022
MA0525.1	TP63	8626
MA0526.1	USF2	7392
MA0527.1	ZBTB33	10009
MA0528.1	ZNF263	10127
MA0007.2	AR	367
MA0102.3	CEBPA	1050
MA0024.2	E2F1	1869
MA0154.2	EBF1	1879
MA0162.2	EGR1	1958
MA0076.2	ELK4	2005
MA0258.2	ESR2	2100
MA0098.2	Ets1	2113
MA0148.3	FOXA1	3169
MA0035.3	Gata1	2623
MA0036.2	GATA2	2624
MA0114.2	HNF4A	3172
MA0050.2	IRF1	3659
MA0058.2	MAX	4149
MA0052.2	MEF2A	4205
MA0100.2	Myb	4602
MA0147.2	Myc	4609
MA0104.3	Mycn	4613
MA0150.2	Nfe2l2	4780
MA0105.3	NFKB1	4790
MA0060.2	NFYA	4800
MA0014.2	PAX5	5079
MA0080.3	Spi1	6688
MA0143.3	Sox2	6657
MA0079.3	SP1	6667
MA0083.2	SRF	6722
MA0137.3	STAT1	6772
MA0144.2	STAT3	6774
MA0003.2	TFAP2A	7020
MA0106.2	TP53	7157
MA0093.2	USF1	7391
MA0095.2	YY1	7528
MA0103.2	ZEB1	6935
MA0592.1	ESRRA	2101
MA0593.1	FOXP2	93986
MA0594.1	Hoxa9	3205
MA0595.1	SREBF1	6720
MA0596.1	SREBF2	6721
MA0597.1	THAP1	55145
MA0598.1	EHF	26298
MA0599.1	KLF5	688
MA0600.1	RFX2	5990
MA0113.2	NR3C1	2908
MA0006.1	Arnt	405
MA0006.1	Ahr	196
MA0019.1	Ddit3	1649
MA0019.1	Cebpa	1050
MA0059.1	MYC	4609
MA0059.1	MAX	4149
MA0065.1	RXRA	6256
MA0074.1	RXRA	6256
MA0074.1	VDR	7421
MA0089.1	NFE2L1	4779
MA0089.1	MafG	4097
MA0091.1	TAL1	6886
MA0092.1	Hand1	9421
MA0099.1	JUN	3725
MA0099.1	FOS	2353
MA0115.1	NR1H2	7376
MA0115.1	RXRA	6256
MA0119.1	TLX1	3195
MA0119.1	NFIC	4782
MA0140.1	Tal1	6886
MA0140.1	Gata1	2623
MA0142.1	Pou5f1	5460
MA0142.1	Sox2	6657
MA0065.2	PPARG	5468
MA0065.2	RXRA	6256
MA0099.2	JUN	3725
MA0099.2	FOS	2353
MA0259.1	HIF1A	3091
MA0259.1	ARNT	405
MA0519.1	Stat5a	6776
MA0519.1	Stat5b	6777
MA0517.1	STAT2	6773
MA0517.1	STAT1	6772
MA0513.1	SMAD2	4087
MA0513.1	SMAD3	4088
MA0513.1	SMAD4	4089
MA0501.1	NFE2	4778
MA0501.1	MAF	4094
MA0494.1	Nr1h3	10062
MA0494.1	Rxra	6256
MA0462.1	BATF	10538
MA0462.1	JUN	3725
MA0140.2	TAL1	6886
MA0140.2	GATA1	2623
MA0591.1	Bach1	571
MA0591.1	Mafk	7975

## Sheet: SwissRegulon (2013)
acc	entrez	symbol
MYOD1.p2	4654	MYOD1
TFAP4.p2	7023	TFAP4
HOX{A5,B5}.p2	3215	HOXB5
HOX{A5,B5}.p2	3202	HOXA5
EP300.p2	2033	EP300
NFE2.p2	4778	NFE2
ATF2.p2	1386	ATF2
JUN.p2	3725	JUN
JUN.p2	3727	JUND
JUN.p2	3726	JUNB
NFIX.p2	4784	NFIX
MZF1.p2	7593	MZF1
ZBTB6.p2	10773	ZBTB6
IKZF1.p2	10320	IKZF1
CUX2.p2	23316	CUX2
POU3F1..4.p2	5453	POU3F1
POU3F1..4.p2	5455	POU3F3
POU3F1..4.p2	5454	POU3F2
POU3F1..4.p2	5456	POU3F4
HSF1,2.p2	3297	HSF1
HSF1,2.p2	3298	HSF2
POU2F1..3.p2	5452	POU2F2
POU2F1..3.p2	5451	POU2F1
POU2F1..3.p2	25833	POU2F3
SREBF1,2.p2	6720	SREBF1
SREBF1,2.p2	6721	SREBF2
HAND1,2.p2	9421	HAND1
HAND1,2.p2	9464	HAND2
STAT2,4,6.p2	6773	STAT2
STAT2,4,6.p2	6775	STAT4
STAT2,4,6.p2	6778	STAT6
STAT1,3.p3	6772	STAT1
STAT1,3.p3	6774	STAT3
EGR1..3.p2	1960	EGR3
EGR1..3.p2	1958	EGR1
EGR1..3.p2	1959	EGR2
XBP1.p3	7494	XBP1
REST.p3	5978	REST
EBF1.p2	1879	EBF1
LMO2.p2	4005	LMO2
RFX1..5_RFXANK_RFXAP.p2	5989	RFX1
RFX1..5_RFXANK_RFXAP.p2	5994	RFXAP
RFX1..5_RFXANK_RFXAP.p2	5993	RFX5
RFX1..5_RFXANK_RFXAP.p2	8625	RFXANK
RFX1..5_RFXANK_RFXAP.p2	5992	RFX4
RFX1..5_RFXANK_RFXAP.p2	5991	RFX3
RFX1..5_RFXANK_RFXAP.p2	5990	RFX2
NFATC1..3.p2	4775	NFATC3
NFATC1..3.p2	4773	NFATC2
NFATC1..3.p2	4772	NFATC1
PAX3,7.p2	5081	PAX7
PAX3,7.p2	5077	PAX3
PAX8.p2	7849	PAX8
FOXN1.p2	8456	FOXN1
ZFP161.p2	7541	ZBTB14
ETS1,2.p2	2114	ETS2
ETS1,2.p2	2113	ETS1
MSX1,2.p2	4487	MSX1
MSX1,2.p2	4488	MSX2
ZEB1.p2	6935	ZEB1
ALX1.p2	8092	ALX1
TGIF1.p2	7050	TGIF1
HOXA9_MEIS1.p2	4211	MEIS1
HOXA9_MEIS1.p2	3205	HOXA9
NKX6-1,2.p2	4825	NKX6-1
NKX6-1,2.p2	84504	NKX6-2
NKX2-1,4.p2	7080	NKX2-1
NKX2-1,4.p2	644524	NKX2-4
HMX1.p2	3166	HMX1
VSX1,2.p2	338917	VSX2
VSX1,2.p2	30813	VSX1
ZIC1..3.p2	7545	ZIC1
ZIC1..3.p2	7546	ZIC2
ZIC1..3.p2	7547	ZIC3
NKX3-1.p2	4824	NKX3-1
ARID5B.p2	84159	ARID5B
BPTF.p2	2186	BPTF
STAT5{A,B}.p2	6777	STAT5B
STAT5{A,B}.p2	6776	STAT5A
GATA6.p2	2627	GATA6
POU6F1.p2	5463	POU6F1
KLF12.p2	11278	KLF12
FOXO1,3,4.p2	2308	FOXO1
FOXO1,3,4.p2	4303	FOXO4
FOXO1,3,4.p2	2309	FOXO3
CDC5L.p2	988	CDC5L
PITX1..3.p2	5308	PITX2
PITX1..3.p2	5309	PITX3
PITX1..3.p2	5307	PITX1
ATF6.p2	22926	ATF6
TLX2.p2	3196	TLX2
NKX2-2,8.p2	4821	NKX2-2
NKX2-2,8.p2	26257	NKX2-8
BACH2.p2	60468	BACH2
PATZ1.p2	23598	PATZ1
LHX3,4.p2	8022	LHX3
LHX3,4.p2	89884	LHX4
ESRRA.p2	2101	ESRRA
ATF4.p2	468	ATF4
NR6A1.p2	2649	NR6A1
ZNF238.p2	10472	ZBTB18
CRX.p2	1406	CRX
DBP.p2	1628	DBP
NR1H4.p2	9971	NR1H4
ONECUT1,2.p2	9480	ONECUT2
ONECUT1,2.p2	3175	ONECUT1
HOX{A4,D4}.p2	3201	HOXA4
HOX{A4,D4}.p2	3233	HOXD4
MAZ.p2	4150	MAZ
MTF1.p2	4520	MTF1
NRF1.p2	4899	NRF1
LEF1_TCF7_TCF7L1,2.p2	6932	TCF7
LEF1_TCF7_TCF7L1,2.p2	6934	TCF7L2
LEF1_TCF7_TCF7L1,2.p2	51176	LEF1
LEF1_TCF7_TCF7L1,2.p2	83439	TCF7L1
GTF2I.p2	2969	GTF2I
GTF2A1,2.p2	2957	GTF2A1
GTF2A1,2.p2	2958	GTF2A2
ZNF148.p2	7707	ZNF148
NR5A1,2.p2	2516	NR5A1
NR5A1,2.p2	2494	NR5A2
SMAD1..7,9.p2	4090	SMAD5
SMAD1..7,9.p2	4086	SMAD1
SMAD1..7,9.p2	4088	SMAD3
SMAD1..7,9.p2	4089	SMAD4
SMAD1..7,9.p2	4087	SMAD2
SMAD1..7,9.p2	4091	SMAD6
SMAD1..7,9.p2	4092	SMAD7
SMAD1..7,9.p2	4093	SMAD9
ZNF384.p2	171017	ZNF384
HIF1A.p2	3091	HIF1A
TFAP2B.p2	7021	TFAP2B
POU1F1.p2	5449	POU1F1
TFDP1.p2	7027	TFDP1
NFE2L2.p2	4780	NFE2L2
FOSL2.p2	2355	FOSL2
TFCP2.p2	7024	TFCP2
CDX1,2,4.p2	1044	CDX1
CDX1,2,4.p2	1045	CDX2
CDX1,2,4.p2	1046	CDX4
FOXP3.p2	50943	FOXP3
AIRE.p2	326	AIRE
IKZF2.p2	22807	IKZF2
HES1.p2	3280	HES1
HMGA1,2.p2	3159	HMGA1
HMGA1,2.p2	8091	HMGA2
PDX1.p2	3651	PDX1
TBX4,5.p2	6910	TBX5
TBX4,5.p2	9496	TBX4
GLI1..3.p2	2735	GLI1
GLI1..3.p2	2736	GLI2
GLI1..3.p2	2737	GLI3
GFI1B.p2	8328	GFI1B
PRDM1.p3	639	PRDM1
GZF1.p2	64412	GZF1
HIC1.p2	3090	HIC1
ZBTB16.p2	7704	ZBTB16
RUNX1..3.p2	861	RUNX1
RUNX1..3.p2	864	RUNX3
RUNX1..3.p2	860	RUNX2
TFAP2{A,C}.p2	7022	TFAP2C
TFAP2{A,C}.p2	7020	TFAP2A
ARNT_ARNT2_BHLHB2_MAX_MYC_USF1.p2	405	ARNT
ARNT_ARNT2_BHLHB2_MAX_MYC_USF1.p2	4149	MAX
ARNT_ARNT2_BHLHB2_MAX_MYC_USF1.p2	4609	MYC
ARNT_ARNT2_BHLHB2_MAX_MYC_USF1.p2	7391	USF1
ARNT_ARNT2_BHLHB2_MAX_MYC_USF1.p2	8553	BHLHE40
ARNT_ARNT2_BHLHB2_MAX_MYC_USF1.p2	9915	ARNT2
AHR_ARNT_ARNT2.p2	405	ARNT
AHR_ARNT_ARNT2.p2	196	AHR
AHR_ARNT_ARNT2.p2	9915	ARNT2
AR.p2	367	AR
T.p2	6862	T
PAX5.p2	5079	PAX5
RXR{A,B,G}.p2	6256	RXRA
RXR{A,B,G}.p2	6257	RXRB
RXR{A,B,G}.p2	6258	RXRG
HNF4A_NR2F1,2.p2	7025	NR2F1
HNF4A_NR2F1,2.p2	7026	NR2F2
HNF4A_NR2F1,2.p2	3172	HNF4A
CREB1.p2	1385	CREB1
CEBPA,B_DDIT3.p2	1649	DDIT3
CEBPA,B_DDIT3.p2	1050	CEBPA
CEBPA,B_DDIT3.p2	1051	CEBPB
E2F1..5.p2	1874	E2F4
E2F1..5.p2	1875	E2F5
E2F1..5.p2	1870	E2F2
E2F1..5.p2	1869	E2F1
E2F1..5.p2	1871	E2F3
NFIL3.p2	4783	NFIL3
ELF1,2,4.p2	1998	ELF2
ELF1,2,4.p2	1997	ELF1
ELF1,2,4.p2	2000	ELF4
EN1,2.p2	2019	EN1
EN1,2.p2	2020	EN2
ELK1,4_GABP{A,B1}.p3	2551	GABPA
ELK1,4_GABP{A,B1}.p3	2553	GABPB1
ELK1,4_GABP{A,B1}.p3	2005	ELK4
ELK1,4_GABP{A,B1}.p3	2002	ELK1
EVI1.p2	2122	MECOM
FOX{F1,F2,J1}.p2	2295	FOXF2
FOX{F1,F2,J1}.p2	2302	FOXJ1
FOX{F1,F2,J1}.p2	2294	FOXF1
FOX{D1,D2}.p2	2306	FOXD2
FOX{D1,D2}.p2	2297	FOXD1
FOX{C1,C2}.p2	2296	FOXC1
FOX{C1,C2}.p2	2303	FOXC2
FOXL1.p2	2300	FOXL1
GATA1..3.p2	2623	GATA1
GATA1..3.p2	2624	GATA2
GATA1..3.p2	2625	GATA3
GFI1.p2	2672	GFI1
KLF4.p3	9314	KLF4
FOXQ1.p2	94234	FOXQ1
FOXD3.p2	27022	FOXD3
FOX{I1,J2}.p2	2299	FOXI1
FOX{I1,J2}.p2	55810	FOXJ2
HLF.p2	3131	HLF
HNF1A.p2	6927	HNF1A
FOXA2.p3	3170	FOXA2
NHLH1,2.p2	4807	NHLH1
NHLH1,2.p2	4808	NHLH2
MEF2{A,B,C,D}.p2	4205	MEF2A
MEF2{A,B,C,D}.p2	4208	MEF2C
MEF2{A,B,C,D}.p2	4209	MEF2D
MEF2{A,B,C,D}.p2	4207	MEF2BNB-MEF2B
MEF2{A,B,C,D}.p2	100271849	MEF2B
MYBL2.p2	4605	MYBL2
MYFfamily.p2	4654	MYOD1
MYFfamily.p2	4618	MYF6
MYFfamily.p2	4617	MYF5
MYFfamily.p2	4656	MYOG
NFY{A,B,C}.p2	4802	NFYC
NFY{A,B,C}.p2	4801	NFYB
NFY{A,B,C}.p2	4800	NFYA
NFKB1_REL_RELA.p2	5970	RELA
NFKB1_REL_RELA.p2	5966	REL
NFKB1_REL_RELA.p2	4790	NFKB1
NKX2-3_NKX2-5.p2	1482	NKX2-5
NKX2-3_NKX2-5.p2	159296	NKX2-3
RXRG_dimer.p3	7376	NR1H2
RXRG_dimer.p3	6256	RXRA
RXRG_dimer.p3	5468	PPARG
RXRG_dimer.p3	5465	PPARA
RXRG_dimer.p3	6257	RXRB
RXRG_dimer.p3	6258	RXRG
PPARG.p2	5468	PPARG
PAX2.p2	5076	PAX2
PAX4.p2	5078	PAX4
PAX6.p2	5080	PAX6
PBX1.p2	5087	PBX1
RORA.p2	6095	RORA
RREB1.p2	6239	RREB1
RXRA_VDR{dimer}.p2	7421	VDR
PRRX1,2.p2	51450	PRRX2
PRRX1,2.p2	5396	PRRX1
SOX{8,9,10}.p2	6662	SOX9
SOX{8,9,10}.p2	30812	SOX8
SOX{8,9,10}.p2	6663	SOX10
SOX17.p2	64321	SOX17
SPIB.p2	6689	SPIB
SRF.p3	6722	SRF
SRY.p2	6736	SRY
RBPJ.p2	3516	RBPJ
SNAI1..3.p2	6591	SNAI2
SNAI1..3.p2	6615	SNAI1
SNAI1..3.p2	333929	SNAI3
SOX5.p2	6660	SOX5
ZNF143.p2	7702	ZNF143
NFE2L1.p2	4779	NFE2L1
TEAD1.p2	7003	TEAD1
TEAD1.p2	8463	TEAD2
TEAD1.p2	7005	TEAD3
TEAD1.p2	7004	TEAD4
TAL1_TCF{3,4,12}.p2	6929	TCF3
TAL1_TCF{3,4,12}.p2	6925	TCF4
TAL1_TCF{3,4,12}.p2	6886	TAL1
TAL1_TCF{3,4,12}.p2	6938	TCF12
HOX{A6,A7,B6,B7}.p2	3216	HOXB6
HOX{A6,A7,B6,B7}.p2	3204	HOXA7
HOX{A6,A7,B6,B7}.p2	3217	HOXB7
HOX{A6,A7,B6,B7}.p2	3203	HOXA6
YY1.p2	7528	YY1
FOS_FOS{B,L1}_JUN{B,D}.p2	2353	FOS
FOS_FOS{B,L1}_JUN{B,D}.p2	3726	JUNB
FOS_FOS{B,L1}_JUN{B,D}.p2	8061	FOSL1
FOS_FOS{B,L1}_JUN{B,D}.p2	3727	JUND
FOS_FOS{B,L1}_JUN{B,D}.p2	2354	FOSB
MYB.p2	4602	MYB
TP53.p2	7157	TP53
TBP.p2	6908	TBP
SPZ1.p2	84654	SPZ1
ESR1.p2	2099	ESR1
NR3C1.p2	2908	NR3C1
ZNF423.p2	23090	ZNF423
MAFB.p2	9935	MAFB
TLX1..3_NFIC{dimer}.p2	3195	TLX1
TLX1..3_NFIC{dimer}.p2	30012	TLX3
NKX3-2.p2	579	NKX3-2
ATF5_CREB3.p2	22809	ATF5
ATF5_CREB3.p2	10488	CREB3
bHLH_family.p2	406	ARNTL
bHLH_family.p2	4286	MITF
bHLH_family.p2	4601	MXI1
bHLH_family.p2	7030	TFE3
bHLH_family.p2	9575	CLOCK
bHLH_family.p2	10215	OLIG2
bHLH_family.p2	10608	MXD4
bHLH_family.p2	23493	HEY2
bHLH_family.p2	23462	HEY1
bHLH_family.p2	26508	HEYL
bHLH_family.p2	51085	MLXIPL
bHLH_family.p2	55502	HES6
bHLH_family.p2	83463	MXD3
bHLH_family.p2	56938	ARNTL2
bHLH_family.p2	3397	ID1
bHLH_family.p2	4335	MNT
bHLH_family.p2	116448	OLIG1
bHLH_family.p2	4862	NPAS2
DMAP1_NCOR{1,2}_SMARC.p2	6594	SMARCA1
DMAP1_NCOR{1,2}_SMARC.p2	6601	SMARCC2
DMAP1_NCOR{1,2}_SMARC.p2	8467	SMARCA5
DMAP1_NCOR{1,2}_SMARC.p2	9611	NCOR1
DMAP1_NCOR{1,2}_SMARC.p2	9612	NCOR2
DMAP1_NCOR{1,2}_SMARC.p2	55929	DMAP1
ADNP_IRX_SIX_ZHX.p2	147912	SIX5
ADNP_IRX_SIX_ZHX.p2	11244	ZHX1
ADNP_IRX_SIX_ZHX.p2	50805	IRX4
ADNP_IRX_SIX_ZHX.p2	23394	ADNP
ADNP_IRX_SIX_ZHX.p2	23051	ZHX3
ADNP_IRX_SIX_ZHX.p2	22882	ZHX2
ADNP_IRX_SIX_ZHX.p2	10265	IRX5
ADNP_IRX_SIX_ZHX.p2	10736	SIX2
HBP1_HMGB_SSRP1_UBTF.p2	3148	HMGB2
HBP1_HMGB_SSRP1_UBTF.p2	3149	HMGB3
HBP1_HMGB_SSRP1_UBTF.p2	6749	SSRP1
HBP1_HMGB_SSRP1_UBTF.p2	7343	UBTF
HBP1_HMGB_SSRP1_UBTF.p2	26959	HBP1
NANOG.p2	79923	NANOG
NANOG{mouse}.p2	79923	NANOG
POU5F1.p2	5460	POU5F1
POU5F1_SOX2{dimer}.p2	5460	POU5F1
POU5F1_SOX2{dimer}.p2	6657	SOX2
SPI1.p2	6688	SPI1
SOX2.p2	6657	SOX2
SP1.p2	6667	SP1
CTCF.p2	10664	CTCF
EHF.p2	26298	EHF
TFEB.p2	7942	TFEB
EOMES.p2	8320	EOMES
TCF4_dimer.p2	6925	TCF4
EWSR1-FLI1.p2	2313	FLI1
EWSR1-FLI1.p2	2130	EWSR1
FEV.p2	54738	FEV
IRF1,2,7.p3	3659	IRF1
IRF1,2,7.p3	3660	IRF2
IRF1,2,7.p3	3665	IRF7
NR4A2.p2	4929	NR4A2

## Sheet: Transfac Professional 2013.1 (funcgen v.71 TFs only)
funcgen_tf_name	ensembl	entrez	transfac_gene_id	gene_name	matrix_id	matrix_acc
Ap2alpha	ENSG00000137203	7020	G002615	TFAP2A	V$AP2ALPHA_01	M00469
Ap2alpha	ENSG00000137203	7020	G002615	TFAP2A	V$AP2_Q6	M00189
Ap2alpha	ENSG00000137203	7020	G002615	TFAP2A	V$AP2ALPHA_Q6	M01857
Ap2alpha	ENSG00000137203	7020	G002615	TFAP2A	V$AP2_Q6_01	M00915
Ap2alpha	ENSG00000137203	7020	G002615	TFAP2A	V$AP2ALPHA_03	M01047
Ap2alpha	ENSG00000137203	7020	G002615	TFAP2A	V$AP2ALPHA_02	M01045
Ap2alpha	ENSG00000137203	7020	G002615	TFAP2A	V$AP2_Q3	M00800
Ap2gamma	ENSG00000087510	7022	G004004	TFAP2C	V$AP2_Q6_01	M00915
Ap2gamma	ENSG00000087510	7022	G004004	TFAP2C	V$AP2GAMMA_Q5	M01859
Ap2gamma	ENSG00000087510	7022	G004004	TFAP2C	V$AP2GAMMA_Q5_01	M03811
Ap2gamma	ENSG00000087510	7022	G004004	TFAP2C	V$AP2_Q3	M00800
Ap2gamma	ENSG00000087510	7022	G004004	TFAP2C	V$AP2_Q6	M00189
Ap2gamma	ENSG00000087510	7022	G004004	TFAP2C	V$AP2GAMMA_01	M00470
ATF3	ENSG00000162772	467	G002871	ATF3	V$ATF3_Q6	M00513
ATF3	ENSG00000162772	467	G002871	ATF3	V$CREB_Q3	M00801
ATF3	ENSG00000162772	467	G002871	ATF3	V$ATF3_Q6_01	M01863
ATF3	ENSG00000162772	467	G002871	ATF3	V$CREBATF_Q6	M00981
Bdp1	ENSG00000145734	55814	G034470	BDP1	V$BDP1_01	M01796
BHLHE40	ENSG00000134107	8553	G009148	BHLHE40	V$DEC_Q1	M00997
BHLHE40	ENSG00000134107	8553	G009148	BHLHE40	V$EBOX_Q6_01	M01034
BHLHE40	ENSG00000134107	8553	G009148	BHLHE40	V$DEC1_Q2	M03572
Brf1	ENSG00000185024	2972	G037330	BRF1	V$BRF1_01	M01747
Cfos	ENSG00000170345	2353	G000218	FOS	V$AP1FJ_Q2	M00172
Cfos	ENSG00000170345	2353	G000218	FOS	V$AP1_Q6_01	M00925
Cfos	ENSG00000170345	2353	G000218	FOS	V$AP1_Q4_01	M00926
Cfos	ENSG00000170345	2353	G000218	FOS	V$AP1_Q2_01	M00924
Cfos	ENSG00000170345	2353	G000218	FOS	V$AP1_02	M02280
Cfos	ENSG00000170345	2353	G000218	FOS	V$AP1_01	M00517
Cfos	ENSG00000170345	2353	G000218	FOS	V$CFOS_Q6	M03815
Cjun	ENSG00000177606	3725	G000219	JUN	V$AP1FJ_Q2	M00172
Cjun	ENSG00000177606	3725	G000219	JUN	V$CREBP1CJUN_01	M00041
Cjun	ENSG00000177606	3725	G000219	JUN	V$AP1_Q4_01	M00926
Cjun	ENSG00000177606	3725	G000219	JUN	V$AP1_02	M02280
Cjun	ENSG00000177606	3725	G000219	JUN	V$CJUN_Q6	M03541
Cjun	ENSG00000177606	3725	G000219	JUN	V$AP1_Q2_01	M00924
Cjun	ENSG00000177606	3725	G000219	JUN	V$AP1_Q6_01	M00925
Cjun	ENSG00000177606	3725	G000219	JUN	V$AP1_01	M00517
Cmyc	ENSG00000136997	4609	G000221	MYC	V$MYCMAX_02	M00123
Cmyc	ENSG00000136997	4609	G000221	MYC	V$MYCMAX_B	M00322
Cmyc	ENSG00000136997	4609	G000221	MYC	V$CMYC_02	M01154
Cmyc	ENSG00000136997	4609	G000221	MYC	V$MYCMAX_03	M00615
Cmyc	ENSG00000136997	4609	G000221	MYC	V$MYCMAX_01	M00118
Cmyc	ENSG00000136997	4609	G000221	MYC	V$CMYC_01	M01145
Cmyc	ENSG00000136997	4609	G000221	MYC	V$EBOX_Q6_01	M01034
Cmyc	ENSG00000136997	4609	G000221	MYC	V$MYC_Q2	M00799
CTCF	ENSG00000102974	10664	G013845	CTCF	V$CTCF_02	M01259
CTCF	ENSG00000102974	10664	G013845	CTCF	V$CTCF_01	M01200
CTCF	ENSG00000102974	10664	G013845	CTCF	V$CTCF_01	M01200
CTCF	ENSG00000102974	10664	G013845	CTCF	V$CTCF_02	M01259
E2F1	ENSG00000101412	1869	G001150	E2F1	V$E2F1_01	M01250
E2F1	ENSG00000101412	1869	G001150	E2F1	V$E2F_01	M00024
E2F1	ENSG00000101412	1869	G001150	E2F1	V$E2F_Q3_01	M00918
E2F1	ENSG00000101412	1869	G001150	E2F1	V$E2F_Q4_02	M00939
E2F1	ENSG00000101412	1869	G001150	E2F1	V$E2F1_Q4	M00430
E2F1	ENSG00000101412	1869	G001150	E2F1	V$E2F_Q2	M00803
E2F1	ENSG00000101412	1869	G001150	E2F1	V$E2F1_02	M01251
E2F1	ENSG00000101412	1869	G001150	E2F1	V$E2F1_Q6_01	M00940
E2F1	ENSG00000101412	1869	G001150	E2F1	V$E2F_Q4_01	M00919
E2F1	ENSG00000101412	1869	G001150	E2F1	V$E2F1_Q3	M00428
E2F1	ENSG00000101412	1869	G001150	E2F1	V$E2F_02	M00050
E2F1	ENSG00000101412	1869	G001150	E2F1	V$E2F_03	M00516
E2F1	ENSG00000101412	1869	G001150	E2F1	V$E2F1_Q3_01	M00938
E2F1	ENSG00000101412	1869	G001150	E2F1	V$E2F_Q6_01	M00920
E2F1	ENSG00000101412	1869	G001150	E2F1	V$E2F1_Q6	M00431
E2F4	ENSG00000205250	1874	G002038	E2F4	V$E2F_Q4_02	M00939
E2F4	ENSG00000205250	1874	G002038	E2F4	V$E2F_Q3_01	M00918
E2F4	ENSG00000205250	1874	G002038	E2F4	V$E2F_Q2	M00803
E2F4	ENSG00000205250	1874	G002038	E2F4	V$E2F_02	M00050
E2F4	ENSG00000205250	1874	G002038	E2F4	V$E2F4_Q6	M02090
E2F4	ENSG00000205250	1874	G002038	E2F4	V$E2F_Q6_01	M00920
E2F4	ENSG00000205250	1874	G002038	E2F4	V$E2F_Q4_01	M00919
E2F6	ENSG00000169016	1876	G002041	E2F6	V$E2F6_01	M01252
EBF	ENSG00000164330	1879	G005077	EBF1	V$EBF_Q6	M00977
EBF	ENSG00000164330	1879	G005077	EBF1	V$OLF1_01	M00261
EBF	ENSG00000164330	1879	G005077	EBF1	V$COE1_Q6	M01871
Egr1	ENSG00000120738	1958	G002144	EGR1	V$EGR_Q6	M00807
Egr1	ENSG00000120738	1958	G002144	EGR1	V$KROX_Q6	M00982
Egr1	ENSG00000120738	1958	G002144	EGR1	V$EGR1_01	M00243
Egr1	ENSG00000120738	1958	G002144	EGR1	V$EGR1_Q6	M01873
Egr1	ENSG00000120738	1958	G002144	EGR1	V$EGR1_02	M01972
ELF1	ENSG00000120690	1997	G002978	ELF1	V$ETS_Q6	M00971
ELF1	ENSG00000120690	1997	G002978	ELF1	V$ELF1_Q5	M01266
ELF1	ENSG00000120690	1997	G002978	ELF1	V$ETS_Q4	M00771
ELF1	ENSG00000120690	1997	G002978	ELF1	V$ELF_02	M02053
ELF1	ENSG00000120690	1997	G002978	ELF1	V$ELF1_Q6	M00746
ETS1	ENSG00000134954	2113	G000217	ETS1	V$CETS1_02	M02063
ETS1	ENSG00000134954	2113	G000217	ETS1	V$ETS_B	M00340
ETS1	ENSG00000134954	2113	G000217	ETS1	V$CETS1P54_01	M00032
ETS1	ENSG00000134954	2113	G000217	ETS1	V$CETS1_Q6	M01870
ETS1	ENSG00000134954	2113	G000217	ETS1	V$ETS_Q4	M00771
ETS1	ENSG00000134954	2113	G000217	ETS1	V$CETS1P54_03	M01078
ETS1	ENSG00000134954	2113	G000217	ETS1	V$ETS1_B	M00339
ETS1	ENSG00000134954	2113	G000217	ETS1	V$CETS1P54_02	M00074
ETS1	ENSG00000134954	2113	G000217	ETS1	V$ETS_Q6	M00971
FOSL1	ENSG00000175592	8061	G001636	FOSL1	V$AP1_01	M00517
FOSL1	ENSG00000175592	8061	G001636	FOSL1	V$AP1_Q4_01	M00926
FOSL1	ENSG00000175592	8061	G001636	FOSL1	V$FRA1_Q6	M02095
FOSL1	ENSG00000175592	8061	G001636	FOSL1	V$AP1_Q6_01	M00925
FOSL1	ENSG00000175592	8061	G001636	FOSL1	V$FRA1_Q5	M01267
FOSL1	ENSG00000175592	8061	G001636	FOSL1	V$AP1_Q2_01	M00924
FOSL2	ENSG00000075426	2355	G004688	FOSL2	V$AP1_Q2_01	M00924
FOSL2	ENSG00000075426	2355	G004688	FOSL2	V$AP1_Q6_01	M00925
FOSL2	ENSG00000075426	2355	G004688	FOSL2	V$AP1_Q4_01	M00926
FOXA1	ENSG00000129514	3169	G004704	FOXA1	V$HNF3_Q6_01	M01012
FOXA1	ENSG00000129514	3169	G004704	FOXA1	V$HNF3_Q6	M00791
FOXA1	ENSG00000129514	3169	G004704	FOXA1	V$HNF3ALPHA_Q6	M00724
FOXA1	ENSG00000129514	3169	G004704	FOXA1	V$HNF3A_01	M01261
FOXA1	ENSG00000129514	3169	G004704	FOXA1	V$HNF3A_Q6	M03827
FOXA2	ENSG00000125798	3170	G013746	FOXA2	V$HNF3B_01	M00131
FOXA2	ENSG00000125798	3170	G013746	FOXA2	V$HNF3_Q6_01	M01012
FOXA2	ENSG00000125798	3170	G013746	FOXA2	V$HNF3_Q6	M00791
FOXA2	ENSG00000125798	3170	G013746	FOXA2	V$HNF3B_Q6	M02014
Gabp	ENSG00000154727	2551	G003950	GABPA	V$GABPA_Q4	M01660
Gabp	ENSG00000154727	2551	G003950	GABPA	V$ETS_Q6	M00971
Gabp	ENSG00000154727	2551	G003950	GABPA	V$GABPA_02	M02074
Gabp	ENSG00000154727	2551	G003950	GABPA	V$GABP_B	M00341
Gata1	ENSG00000102145	2623	G003926	GATA1	V$GATA1_04	M00128
Gata1	ENSG00000102145	2623	G003926	GATA1	V$GATA_Q6	M00789
Gata1	ENSG00000102145	2623	G003926	GATA1	V$GATA1_05	M00346
Gata1	ENSG00000102145	2623	G003926	GATA1	V$GATA1_03	M00127
Gata1	ENSG00000102145	2623	G003926	GATA1	V$GATA_C	M00203
Gata1	ENSG00000102145	2623	G003926	GATA1	V$GATA1_01	M00075
Gata1	ENSG00000102145	2623	G003926	GATA1	V$GATA1_06	M00347
Gata1	ENSG00000102145	2623	G003926	GATA1	V$GATA1_Q6	M02004
Gata1	ENSG00000102145	2623	G003926	GATA1	V$GATA1_02	M00126
Gata2	ENSG00000179348	2624	G004497	GATA2	V$GATA_C	M00203
Gata2	ENSG00000179348	2624	G004497	GATA2	V$GATA_Q6	M00789
Gata2	ENSG00000179348	2624	G004497	GATA2	V$GATA2_01	M00076
Gata2	ENSG00000179348	2624	G004497	GATA2	V$GATA2_03	M00349
Gata2	ENSG00000179348	2624	G004497	GATA2	V$GATA2_02	M00348
Gata2	ENSG00000179348	2624	G004497	GATA2	V$GATA2_Q5	M01877
GTF2B	ENSG00000137947	2959	G005158	GTF2B	V$TFIIB_Q6	M01739
HNF4A	ENSG00000101076	3172	G001926	HNF4A	V$HNF4_Q6	M00967
HNF4A	ENSG00000101076	3172	G001926	HNF4A	V$HNF4DR1_Q3	M00764
HNF4A	ENSG00000101076	3172	G001926	HNF4A	V$HNF4_Q6_01	M01031
HNF4A	ENSG00000101076	3172	G001926	HNF4A	V$COUP_01	M00158
HNF4A	ENSG00000101076	3172	G001926	HNF4A	V$HNF4_Q6_03	M01033
HNF4A	ENSG00000101076	3172	G001926	HNF4A	V$HNF4_01	M00134
HNF4A	ENSG00000101076	3172	G001926	HNF4A	V$HNF4_Q6_02	M01032
HNF4A	ENSG00000101076	3172	G001926	HNF4A	V$HNF4A_Q6_01	M02016
HNF4A	ENSG00000101076	3172	G001926	HNF4A	V$HNF4ALPHA_Q6	M00638
HNF4A	ENSG00000101076	3172	G001926	HNF4A	V$DR1_Q3	M00762
HNF4A	ENSG00000101076	3172	G001926	HNF4A	V$HNF4_Q6_04	M03828
HNF4A	ENSG00000101076	3172	G001926	HNF4A	V$HNF4_01_B	M00411
HNF4A	ENSG00000101076	3172	G001926	HNF4A	V$HNF4A_03	M02220
HNF4G	ENSG00000164749	3174	G004700	HNF4G	V$HNF4DR1_Q3	M00764
HNF4G	ENSG00000164749	3174	G004700	HNF4G	V$HNF4_Q6	M00967
HNF4G	ENSG00000164749	3174	G004700	HNF4G	V$DR1_Q3	M00762
IRF4	ENSG00000137265	3662	G003134	IRF4	V$IRF4_Q6	M01883
IRF4	ENSG00000137265	3662	G003134	IRF4	V$IRF_Q6_01	M00972
IRF4	ENSG00000137265	3662	G003134	IRF4	V$IRF_Q6	M00772
Junb	ENSG00000171223	3726	G006329	JUNB	V$AP1_Q6_01	M00925
Junb	ENSG00000171223	3726	G006329	JUNB	V$JUNB_Q6	M03551
Junb	ENSG00000171223	3726	G006329	JUNB	V$AP1_Q4_01	M00926
Junb	ENSG00000171223	3726	G006329	JUNB	V$AP1_01	M00517
Junb	ENSG00000171223	3726	G006329	JUNB	V$AP1_Q2_01	M00924
Jund	ENSG00000130522	3727	G006330	JUND	V$JUND_Q6	M03552
Jund	ENSG00000130522	3727	G006330	JUND	V$AP1_01	M00517
Jund	ENSG00000130522	3727	G006330	JUND	V$AP1_Q2_01	M00924
Jund	ENSG00000130522	3727	G006330	JUND	V$AP1_Q4_01	M00926
Jund	ENSG00000130522	3727	G006330	JUND	V$AP1_Q6_01	M00925
Max	ENSG00000125952	4149	G003958	MAX	V$MYCMAX_01	M00118
Max	ENSG00000125952	4149	G003958	MAX	V$MYC_Q2	M00799
Max	ENSG00000125952	4149	G003958	MAX	V$MAX_Q6	M01830
Max	ENSG00000125952	4149	G003958	MAX	V$EBOX_Q6_01	M01034
Max	ENSG00000125952	4149	G003958	MAX	V$MAX_01	M00119
Max	ENSG00000125952	4149	G003958	MAX	V$MYCMAX_03	M00615
Max	ENSG00000125952	4149	G003958	MAX	V$MYCMAX_B	M00322
Max	ENSG00000125952	4149	G003958	MAX	V$MYCMAX_02	M00123
MEF2A	ENSG00000068305	4205	G003943	MEF2A	V$HMEF2_Q6	M00406
MEF2A	ENSG00000068305	4205	G003943	MEF2A	V$RSRFC4_Q2	M00407
MEF2A	ENSG00000068305	4205	G003943	MEF2A	V$MEF2A_05	M01301
MEF2A	ENSG00000068305	4205	G003943	MEF2A	V$MEF2_Q6_01	M00941
MEF2A	ENSG00000068305	4205	G003943	MEF2A	V$MEF2_01	M00006
MEF2A	ENSG00000068305	4205	G003943	MEF2A	V$MEF2_04	M00233
MEF2A	ENSG00000068305	4205	G003943	MEF2A	V$AMEF2_Q6	M00403
MEF2A	ENSG00000068305	4205	G003943	MEF2A	V$MEF2_02	M00231
MEF2A	ENSG00000068305	4205	G003943	MEF2A	V$MMEF2_Q6	M00405
MEF2A	ENSG00000068305	4205	G003943	MEF2A	V$MEF2A_Q6	M02024
MEF2A	ENSG00000068305	4205	G003943	MEF2A	V$RSRFC4_01	M00026
MEF2A	ENSG00000068305	4205	G003943	MEF2A	V$MEF2_03	M00232
MEF2C	ENSG00000081189	4208	G003969	MEF2C	V$MEF2C_Q4	M02025
MEF2C	ENSG00000081189	4208	G003969	MEF2C	V$MEF2_Q6_01	M00941
Nanog	ENSG00000111704	79923	G048863	NANOG	V$NANOG_01	M01123
Nanog	ENSG00000111704	79923	G048863	NANOG	V$NANOG_02	M01247
Nfe2	ENSG00000123405	4778	G003934	NFE2	V$MAF_Q6_01	M00983
Nfe2	ENSG00000123405	4778	G003934	NFE2	V$NFE2_01	M00037
Nfe2	ENSG00000123405	4778	G003934	NFE2	V$NFE2_Q6	M02104
NFKB	ENSG00000109320	4790	G000356	NFKB1	V$P50_Q6	M03557
NFKB	ENSG00000109320	4790	G000356	NFKB1	V$NFKB_Q6_01	M00774
NFKB	ENSG00000109320	4790	G000356	NFKB1	V$NFKB_Q6	M00194
NR4A1	ENSG00000123358	3164	G004014	NR4A1	V$NUR77_Q5	M01217
Nrf1	ENSG00000106459	4899	G004142	NRF1	V$NRF1_Q6_01	M02102
Nrf1	ENSG00000106459	4899	G004142	NRF1	V$NRF1_Q6	M00652
Nrsf	ENSG00000084093	5978	G009401	REST	V$NRSE_B	M00325
Nrsf	ENSG00000084093	5978	G009401	REST	V$NRSF_Q4	M01028
Nrsf	ENSG00000084093	5978	G009401	REST	V$REST_01	M01256
Nrsf	ENSG00000084093	5978	G009401	REST	V$NRSF_01	M00256
p300	ENSG00000100393	2033	G004631	EP300	V$P300_01	M00033
Pax5	ENSG00000196092	5079	G003921	PAX5	V$PAX5_Q6	M03577
Pax5	ENSG00000196092	5079	G003921	PAX5	V$PAX5_02	M00144
Pax5	ENSG00000196092	5079	G003921	PAX5	V$PAX5_01	M00143
Pax5	ENSG00000196092	5079	G003921	PAX5	V$PAX_Q6	M00808
Pbx3	ENSG00000167081	5090	G002139	PBX3	V$PBX_Q3	M00998
POU2F2	ENSG00000028277	5452	G003935	POU2F2	V$OCT2_Q6	M03836
POU2F2	ENSG00000028277	5452	G003935	POU2F2	V$OCT_C	M00210
POU2F2	ENSG00000028277	5452	G003935	POU2F2	V$OCT_Q6	M00795
POU2F2	ENSG00000028277	5452	G003935	POU2F2	V$OCT2_01	M01368
POU5F1	ENSG00000204531	5460	G002472	POU5F1	V$OCT3_Q6	M03837
POU5F1	ENSG00000204531	5460	G002472	POU5F1	V$OCT4_01	M01125
POU5F1	ENSG00000204531	5460	G002472	POU5F1	V$POU5F1_01	M01307
POU5F1	ENSG00000204531	5460	G002472	POU5F1	V$OCT_Q6	M00795
POU5F1	ENSG00000204531	5460	G002472	POU5F1	V$OCT4_02	M01124
PU1	ENSG00000066336	6688	G005724	SPI1	V$SPI1_04	M02278
PU1	ENSG00000066336	6688	G005724	SPI1	V$SPI1_Q5	M02031
PU1	ENSG00000066336	6688	G005724	SPI1	V$PU1_Q6	M00658
PU1	ENSG00000066336	6688	G005724	SPI1	V$SPI1_01	M01203
PU1	ENSG00000066336	6688	G005724	SPI1	V$PU1_Q4	M01172
PU1	ENSG00000066336	6688	G005724	SPI1	V$ETS_Q6	M00971
PU1	ENSG00000066336	6688	G005724	SPI1	V$SPI1_03	M02078
RPC155	ENSG00000148606	11128	G033291	POLR3A	V$RPC155_01	M01798
RXRA	ENSG00000186350	6256	G004834	RXRA	V$DR4_Q2	M00965
RXRA	ENSG00000186350	6256	G004834	RXRA	V$DR3_Q4	M00966
RXRA	ENSG00000186350	6256	G004834	RXRA	V$RXRRAR_01	M02272
RXRA	ENSG00000186350	6256	G004834	RXRA	V$T3R_Q6	M00963
RXRA	ENSG00000186350	6256	G004834	RXRA	V$PPARA_02	M00518
Sirt6	ENSG00000077463	51548	G034032	SIRT6	V$SIRT6_01	M01797
SP1	ENSG00000185591	6667	G004580	SP1	V$SP1_Q6_01	M00931
SP1	ENSG00000185591	6667	G004580	SP1	V$SP1_01	M00008
SP1	ENSG00000185591	6667	G004580	SP1	V$SP1_Q2_01	M00933
SP1	ENSG00000185591	6667	G004580	SP1	V$SP1_Q4_01	M00932
SP1	ENSG00000185591	6667	G004580	SP1	V$SP1_Q6	M00196
SP1	ENSG00000185591	6667	G004580	SP1	V$SP1_02	M01303
SP1	ENSG00000185591	6667	G004580	SP1	V$SP1_03	M02281
SP2	ENSG00000167182	6668	G009930	SP2	V$SP1_Q2_01	M00933
SP2	ENSG00000167182	6668	G009930	SP2	V$SP1_Q4_01	M00932
SP2	ENSG00000167182	6668	G009930	SP2	V$SP2_Q3_01	M03807
SP2	ENSG00000167182	6668	G009930	SP2	V$SP2_01	M01783
SP2	ENSG00000167182	6668	G009930	SP2	V$SP2_Q3	M03567
Srf	ENSG00000112658	6722	G003938	SRF	V$SRF_C	M00215
Srf	ENSG00000112658	6722	G003938	SRF	V$SRF_Q5_02	M01007
Srf	ENSG00000112658	6722	G003938	SRF	V$SRF_01	M00152
Srf	ENSG00000112658	6722	G003938	SRF	V$SRF_03	M01304
Srf	ENSG00000112658	6722	G003938	SRF	V$SRF_02	M01257
Srf	ENSG00000112658	6722	G003938	SRF	V$SRF_Q4	M00810
Srf	ENSG00000112658	6722	G003938	SRF	V$SRF_Q6	M00186
Srf	ENSG00000112658	6722	G003938	SRF	V$SRF_Q5_01	M00922
Tcf12	ENSG00000140262	6938	G004678	TCF12	V$HEB_Q6	M00698
Tcf12	ENSG00000140262	6938	G004678	TCF12	V$HTF4_Q2	M02018
Tcf12	ENSG00000140262	6938	G004678	TCF12	V$E2A_Q6	M00973
Tcf12	ENSG00000140262	6938	G004678	TCF12	V$EBOX_Q6_01	M01034
Tr4	ENSG00000177463	7182	G006489	NR2C2	V$TR4_01	M01776
Tr4	ENSG00000177463	7182	G006489	NR2C2	V$TR4_Q2	M01725
Tr4	ENSG00000177463	7182	G006489	NR2C2	V$TR4_Q2_01	M03568
USF1	ENSG00000158773	7391	G004131	USF1	V$USF_02	M00122
USF1	ENSG00000158773	7391	G004131	USF1	V$USF_Q6	M00187
USF1	ENSG00000158773	7391	G004131	USF1	V$EBOX_Q6_01	M01034
USF1	ENSG00000158773	7391	G004131	USF1	V$USF_Q6_01	M00796
USF1	ENSG00000158773	7391	G004131	USF1	V$USF_C	M00217
USF1	ENSG00000158773	7391	G004131	USF1	V$USF_01	M00121
Yy1	ENSG00000100811	7528	G003941	YY1	V$YY1_Q6_03	M01894
Yy1	ENSG00000100811	7528	G003941	YY1	V$YY1_03	M02044
Yy1	ENSG00000100811	7528	G003941	YY1	V$YY1_01	M00059
Yy1	ENSG00000100811	7528	G003941	YY1	V$YY1_Q6	M00793
Yy1	ENSG00000100811	7528	G003941	YY1	V$YY1_02	M00069
Yy1	ENSG00000100811	7528	G003941	YY1	V$YY1_Q6_02	M01035
ZBTB33	ENSG00000177485	10009	G021470	ZBTB33	V$KAISO_01	M01119
ZBTB7A	ENSG00000178951	51341	G021445	ZBTB7A	V$LRF_Q2	M01100
ZEB1	ENSG00000148516	6935	G004664	ZEB1	V$AREB6_01	M00412
ZEB1	ENSG00000148516	6935	G004664	ZEB1	V$AREB6_04	M00415
ZEB1	ENSG00000148516	6935	G004664	ZEB1	V$AREB6_03	M00414
ZEB1	ENSG00000148516	6935	G004664	ZEB1	V$AREB6_02	M00413
ZEB1	ENSG00000148516	6935	G004664	ZEB1	V$DELTAEF1_01	M00073
Znf263	ENSG00000006194	10127	G033068	ZNF263	V$FPM315_01	M01587

## Sheet: MatBase v.9.0 (funcgen v.71 TFs only)
funcgen_tf_name	ensembl	entrez	genomatix_tf_name	family_name	matrix_name
Ap2alpha	ENSG00000137203	7020	tfap2a	V$AP2F	V$TCFAP2C.02
Ap2alpha	ENSG00000137203	7020	tfap2a	V$AP2F	V$AP2.01
Ap2alpha	ENSG00000137203	7020	tfap2a	V$AP2F	V$TCFAP2A.01
Ap2alpha	ENSG00000137203	7020	tfap2a	V$AP2F	V$TCFAP2C.01
Ap2alpha	ENSG00000137203	7020	tfap2a	V$AP2F	V$TCFAP2A.02
Ap2alpha	ENSG00000137203	7020	tfap2a	V$AP2F	V$AP2.02
Ap2alpha	ENSG00000137203	7020	tfap2a	V$AP2F	V$TCFAP2B.01
Ap2alpha	ENSG00000137203	7020	tfap2a	V$AP2F	V$TCFAP2E.01
Ap2gamma	ENSG00000087510	7022	tfap2c	V$AP2F	V$TCFAP2A.02
Ap2gamma	ENSG00000087510	7022	tfap2c	V$AP2F	V$AP2.02
Ap2gamma	ENSG00000087510	7022	tfap2c	V$AP2F	V$TCFAP2B.01
Ap2gamma	ENSG00000087510	7022	tfap2c	V$AP2F	V$TCFAP2E.01
Ap2gamma	ENSG00000087510	7022	tfap2c	V$AP2F	V$TCFAP2C.02
Ap2gamma	ENSG00000087510	7022	tfap2c	V$AP2F	V$AP2.01
Ap2gamma	ENSG00000087510	7022	tfap2c	V$AP2F	V$TCFAP2A.01
Ap2gamma	ENSG00000087510	7022	tfap2c	V$AP2F	V$TCFAP2C.01
ATF3	ENSG00000162772	467	atf3	V$CREB	V$CREB2.01
ATF3	ENSG00000162772	467	atf3	V$CREB	V$CREB1.01
ATF3	ENSG00000162772	467	atf3	V$CREB	V$E4BP4.01
ATF3	ENSG00000162772	467	atf3	V$CREB	V$CREB.03
ATF3	ENSG00000162772	467	atf3	V$CREB	V$ATF2.01
ATF3	ENSG00000162772	467	atf3	V$CREB	V$ATF.01
ATF3	ENSG00000162772	467	atf3	V$CREB	V$TAXCREB.02
ATF3	ENSG00000162772	467	atf3	V$CREB	V$ATF1.01
ATF3	ENSG00000162772	467	atf3	V$CREB	V$CREB2CJUN.01
ATF3	ENSG00000162772	467	atf3	V$CREB	V$ATF6.02
ATF3	ENSG00000162772	467	atf3	V$CREB	V$CREB.02
ATF3	ENSG00000162772	467	atf3	V$CREB	V$CJUN_ATF2.01
ATF3	ENSG00000162772	467	atf3	V$CREB	V$ATF.02
ATF3	ENSG00000162772	467	atf3	V$CREB	V$TAXCREB.01
ATF3	ENSG00000162772	467	atf3	V$CREB	V$XBP1.01
ATF3	ENSG00000162772	467	atf3	V$CREB	V$JUNDM2.01
BATF	ENSG00000156127	10538	batf	V$AP1F	V$JUNDM2.02
BATF	ENSG00000156127	10538	batf	V$AP1F	V$AP1.01
BATF	ENSG00000156127	10538	batf	V$AP1F	V$AP1.02
BATF	ENSG00000156127	10538	batf	V$AP1F	V$AP1.03
BCL11A	ENSG00000119866	53335	bcl11a	V$EVI1	V$EVI1.03
BCL11A	ENSG00000119866	53335	bcl11a	V$EVI1	V$EVI1.07
BCL11A	ENSG00000119866	53335	bcl11a	V$EVI1	V$EVI1.02
BCL11A	ENSG00000119866	53335	bcl11a	V$EVI1	V$EVI1.01
BCL11A	ENSG00000119866	53335	bcl11a	V$EVI1	V$MEL1.03
BCL11A	ENSG00000119866	53335	bcl11a	V$EVI1	V$EVI1.06
BCL11A	ENSG00000119866	53335	bcl11a	V$EVI1	V$EVI1.04
BCL11A	ENSG00000119866	53335	bcl11a	V$EVI1	V$MEL1.02
BCL11A	ENSG00000119866	53335	bcl11a	V$EVI1	V$EVI1.05
BCL11A	ENSG00000119866	53335	bcl11a	V$EVI1	V$MEL1.01
BHLHE40	ENSG00000134107	8553	bhlhe40	V$HESF	V$HES1.01
BHLHE40	ENSG00000134107	8553	bhlhe40	V$HESF	V$DEC1.01
BHLHE40	ENSG00000134107	8553	bhlhe40	V$HESF	V$BHLHB2.01
BHLHE40	ENSG00000134107	8553	bhlhe40	V$HESF	V$HELT.01
BHLHE40	ENSG00000134107	8553	bhlhe40	V$HESF	V$HES1.02
BHLHE40	ENSG00000134107	8553	bhlhe40	V$HESF	V$DEC2.01
BHLHE40	ENSG00000134107	8553	bhlhe40	V$HESF	V$BHLHB2.02
Cfos	ENSG00000170345	2353	fos	V$AP1F	V$AP1.01
Cfos	ENSG00000170345	2353	fos	V$AP1F	V$AP1.02
Cfos	ENSG00000170345	2353	fos	V$AP1F	V$AP1.03
Cfos	ENSG00000170345	2353	fos	V$AP1F	V$JUNDM2.02
Cjun	ENSG00000177606	3725	Jun	V$AP1F	V$JUNDM2.02
Cjun	ENSG00000177606	3725	Jun	V$CREB	V$CREB2.01
Cjun	ENSG00000177606	3725	Jun	V$CREB	V$CREB1.01
Cjun	ENSG00000177606	3725	Jun	V$CREB	V$E4BP4.01
Cjun	ENSG00000177606	3725	Jun	V$CREB	V$CREB.03
Cjun	ENSG00000177606	3725	Jun	V$CREB	V$ATF2.01
Cjun	ENSG00000177606	3725	Jun	V$CREB	V$ATF.01
Cjun	ENSG00000177606	3725	Jun	V$CREB	V$TAXCREB.02
Cjun	ENSG00000177606	3725	Jun	V$CREB	V$ATF1.01
Cjun	ENSG00000177606	3725	Jun	V$AP1F	V$AP1.01
Cjun	ENSG00000177606	3725	Jun	V$AP1F	V$AP1.02
Cjun	ENSG00000177606	3725	Jun	V$CREB	V$CREB2CJUN.01
Cjun	ENSG00000177606	3725	Jun	V$CREB	V$ATF6.02
Cjun	ENSG00000177606	3725	Jun	V$CREB	V$CREB.02
Cjun	ENSG00000177606	3725	Jun	V$CREB	V$CJUN_ATF2.01
Cjun	ENSG00000177606	3725	Jun	V$CREB	V$ATF.02
Cjun	ENSG00000177606	3725	Jun	V$CREB	V$TAXCREB.01
Cjun	ENSG00000177606	3725	Jun	V$CREB	V$XBP1.01
Cjun	ENSG00000177606	3725	Jun	V$CREB	V$JUNDM2.01
Cjun	ENSG00000177606	3725	Jun	V$AP1F	V$AP1.03
Cmyc	ENSG00000136997	4609	myc	V$EBOX	V$CMYC.02
Cmyc	ENSG00000136997	4609	myc	V$EBOX	V$USF.03
Cmyc	ENSG00000136997	4609	myc	V$EBOX	V$NMYC.01
Cmyc	ENSG00000136997	4609	myc	V$EBOX	V$MAX.01
Cmyc	ENSG00000136997	4609	myc	V$EBOX	V$NMYC.02
Cmyc	ENSG00000136997	4609	myc	V$EBOX	V$USF1.02
Cmyc	ENSG00000136997	4609	myc	V$EBOX	V$USF.04
Cmyc	ENSG00000136997	4609	myc	V$EBOX	V$ATF6.01
Cmyc	ENSG00000136997	4609	myc	V$EBOX	V$MAX.02
Cmyc	ENSG00000136997	4609	myc	V$EBOX	V$MYCMAX.03
Cmyc	ENSG00000136997	4609	myc	V$EBOX	V$USF.01
Cmyc	ENSG00000136997	4609	myc	V$EBOX	V$USF1.01
Cmyc	ENSG00000136997	4609	myc	V$EBOX	V$USF.02
Cmyc	ENSG00000136997	4609	myc	V$EBOX	V$MYCMAX.02
Cmyc	ENSG00000136997	4609	myc	V$EBOX	V$MYCMAX.01
Cmyc	ENSG00000136997	4609	myc	V$EBOX	V$CMYC.01
CTCF	ENSG00000102974	10664	ctcf	V$CTCF	V$CTCF.05
CTCF	ENSG00000102974	10664	ctcf	V$CTCF	V$CTCF.01
CTCF	ENSG00000102974	10664	ctcf	V$CTCF	V$CTCF.04
CTCF	ENSG00000102974	10664	ctcf	V$CTCF	V$CTCF.05
CTCF	ENSG00000102974	10664	ctcf	V$CTCF	V$CTCF.01
CTCF	ENSG00000102974	10664	ctcf	V$CTCF	V$CTCF.02
CTCF	ENSG00000102974	10664	ctcf	V$CTCF	V$CTCF.02
CTCF	ENSG00000102974	10664	ctcf	V$CTCF	V$CTCF.03
CTCF	ENSG00000102974	10664	ctcf	V$CTCF	V$CTCF.03
CTCF	ENSG00000102974	10664	ctcf	V$CTCF	V$CTCF.04
CTCFL	ENSG00000124092	140690	ctcfl	V$CTCF	V$CTCF.02
CTCFL	ENSG00000124092	140690	ctcfl	V$CTCF	V$CTCF.03
CTCFL	ENSG00000124092	140690	ctcfl	V$CTCF	V$CTCF.04
CTCFL	ENSG00000124092	140690	ctcfl	V$CTCF	V$CTCF.05
CTCFL	ENSG00000124092	140690	ctcfl	V$CTCF	V$CTCF.01
E2F1	ENSG00000101412	1869	e2f1	V$E2FF	V$E2F1_DP1.01
E2F1	ENSG00000101412	1869	e2f1	V$E2FF	V$RB_E2F1_DP1.01
E2F1	ENSG00000101412	1869	e2f1	V$E2FF	V$E2F.02
E2F1	ENSG00000101412	1869	e2f1	V$E2FF	V$E2F1_DP2.01
E2F1	ENSG00000101412	1869	e2f1	V$E2FF	V$E2F2.01
E2F1	ENSG00000101412	1869	e2f1	V$E2FF	V$E2F4.01
E2F1	ENSG00000101412	1869	e2f1	V$E2FF	V$E2F.03
E2F1	ENSG00000101412	1869	e2f1	V$E2FF	V$E2F4_DP1.01
E2F1	ENSG00000101412	1869	e2f1	V$E2FF	V$E2F3.01
E2F1	ENSG00000101412	1869	e2f1	V$E2FF	V$E2F.01
E2F1	ENSG00000101412	1869	e2f1	V$E2FF	V$E2F4_DP2.01
E2F1	ENSG00000101412	1869	e2f1	V$E2FF	V$E2F3.02
E2F4	ENSG00000205250	1874	e2f4	V$E2FF	V$E2F4.01
E2F4	ENSG00000205250	1874	e2f4	V$E2FF	V$E2F.03
E2F4	ENSG00000205250	1874	e2f4	V$E2FF	V$E2F4_DP1.01
E2F4	ENSG00000205250	1874	e2f4	V$E2FF	V$E2F3.01
E2F4	ENSG00000205250	1874	e2f4	V$E2FF	V$E2F.01
E2F4	ENSG00000205250	1874	e2f4	V$E2FF	V$E2F4_DP2.01
E2F4	ENSG00000205250	1874	e2f4	V$E2FF	V$E2F3.02
E2F4	ENSG00000205250	1874	e2f4	V$E2FF	V$E2F1_DP1.01
E2F4	ENSG00000205250	1874	e2f4	V$E2FF	V$RB_E2F1_DP1.01
E2F4	ENSG00000205250	1874	e2f4	V$E2FF	V$E2F.02
E2F4	ENSG00000205250	1874	e2f4	V$E2FF	V$E2F1_DP2.01
E2F4	ENSG00000205250	1874	e2f4	V$E2FF	V$E2F2.01
E2F6	ENSG00000169016	1876	e2f6	V$E2FF	V$E2F.02
E2F6	ENSG00000169016	1876	e2f6	V$E2FF	V$E2F1_DP2.01
E2F6	ENSG00000169016	1876	e2f6	V$E2FF	V$E2F2.01
E2F6	ENSG00000169016	1876	e2f6	V$E2FF	V$E2F4.01
E2F6	ENSG00000169016	1876	e2f6	V$E2FF	V$E2F.03
E2F6	ENSG00000169016	1876	e2f6	V$E2FF	V$E2F4_DP1.01
E2F6	ENSG00000169016	1876	e2f6	V$E2FF	V$E2F3.01
E2F6	ENSG00000169016	1876	e2f6	V$E2FF	V$E2F.01
E2F6	ENSG00000169016	1876	e2f6	V$E2FF	V$E2F4_DP2.01
E2F6	ENSG00000169016	1876	e2f6	V$E2FF	V$E2F3.02
E2F6	ENSG00000169016	1876	e2f6	V$E2FF	V$E2F1_DP1.01
E2F6	ENSG00000169016	1876	e2f6	V$E2FF	V$RB_E2F1_DP1.01
EBF	ENSG00000164330	1879	ebf1	V$NOLF	V$OLF1.02
EBF	ENSG00000164330	1879	ebf1	V$NOLF	V$OLF1.01
EBF	ENSG00000164330	1879	ebf1	V$NOLF	V$EBF1.01
Egr1	ENSG00000120738	1958	egr1	V$EGRF	V$EGR1.03
Egr1	ENSG00000120738	1958	egr1	V$EGRF	V$WT1.01
Egr1	ENSG00000120738	1958	egr1	V$EGRF	V$EGR1.02
Egr1	ENSG00000120738	1958	egr1	V$EGRF	V$NGFIC.01
Egr1	ENSG00000120738	1958	egr1	V$EGRF	V$EGR1.01
Egr1	ENSG00000120738	1958	egr1	V$EGRF	V$EGR3.01
Egr1	ENSG00000120738	1958	egr1	V$EGRF	V$EGR2.01
Egr1	ENSG00000120738	1958	egr1	V$EGRF	V$CKROX.01
ELF1	ENSG00000120690	1997	elf1	V$ETSF	V$NRF2.01
ELF1	ENSG00000120690	1997	elf1	V$ETSF	V$GABP.01
ELF1	ENSG00000120690	1997	elf1	V$ETSF	V$GABPB1.01
ELF1	ENSG00000120690	1997	elf1	V$ETSF	V$GABPA.01
ELF1	ENSG00000120690	1997	elf1	V$ETSF	V$FLI.01
ELF1	ENSG00000120690	1997	elf1	V$ETSF	V$ETS2.01
ELF1	ENSG00000120690	1997	elf1	V$ETSF	V$ETS1.01
ELF1	ENSG00000120690	1997	elf1	V$ETSF	V$ELK1.01
ELF1	ENSG00000120690	1997	elf1	V$ETSF	V$ELK1.02
ELF1	ENSG00000120690	1997	elf1	V$ETSF	V$ELK1.03
ELF1	ENSG00000120690	1997	elf1	V$ETSF	V$PEA3.01
ELF1	ENSG00000120690	1997	elf1	V$ETSF	V$SPI1.04
ELF1	ENSG00000120690	1997	elf1	V$ETSF	V$ELF2.01
ELF1	ENSG00000120690	1997	elf1	V$ETSF	V$PDEF.01
ELF1	ENSG00000120690	1997	elf1	V$ETSF	V$SPI1.01
ELF1	ENSG00000120690	1997	elf1	V$ETSF	V$SPI1.02
ELF1	ENSG00000120690	1997	elf1	V$ETSF	V$SPI1.03
ELF1	ENSG00000120690	1997	elf1	V$ETSF	V$SPIB.01
ELF1	ENSG00000120690	1997	elf1	V$ETSF	V$ELF4.01
ELF1	ENSG00000120690	1997	elf1	V$ETSF	V$EHF.01
ELF1	ENSG00000120690	1997	elf1	V$ETSF	V$ELF5.01
ELF1	ENSG00000120690	1997	elf1	V$ETSF	V$ELF3.01
ELF1	ENSG00000120690	1997	elf1	V$ETSF	V$ELK3.01
ELF1	ENSG00000120690	1997	elf1	V$ETSF	V$SPDEF.01
ELF1	ENSG00000120690	1997	elf1	V$ETSF	V$ELK4.01
ELF1	ENSG00000120690	1997	elf1	V$ETSF	V$ERG.01
ELF1	ENSG00000120690	1997	elf1	V$ETSF	V$ETV1.01
ELF1	ENSG00000120690	1997	elf1	V$ETSF	V$ETV1.02
ELF1	ENSG00000120690	1997	elf1	V$ETSF	V$ETV3.01
ELF1	ENSG00000120690	1997	elf1	V$ETSF	V$ETV4.01
ELF1	ENSG00000120690	1997	elf1	V$ETSF	V$ETV5.01
ELF1	ENSG00000120690	1997	elf1	V$ETSF	V$ETV6.01
ELF1	ENSG00000120690	1997	elf1	V$ETSF	V$SPI1.05
ELF1	ENSG00000120690	1997	elf1	V$ETSF	V$SPIC.01
ELF1	ENSG00000120690	1997	elf1	V$ETSF	V$ELF1.01
ELF1	ENSG00000120690	1997	elf1	V$ETSF	V$ERG.02
ELF1	ENSG00000120690	1997	elf1	V$ETSF	V$CETS1P54.01
ETS1	ENSG00000134954	2113	ets1	V$ETSF	V$CETS1P54.01
ETS1	ENSG00000134954	2113	ets1	V$ETSF	V$NRF2.01
ETS1	ENSG00000134954	2113	ets1	V$ETSF	V$GABP.01
ETS1	ENSG00000134954	2113	ets1	V$ETSF	V$GABPB1.01
ETS1	ENSG00000134954	2113	ets1	V$ETSF	V$GABPA.01
ETS1	ENSG00000134954	2113	ets1	V$ETSF	V$FLI.01
ETS1	ENSG00000134954	2113	ets1	V$ETSF	V$ETS2.01
ETS1	ENSG00000134954	2113	ets1	V$ETSF	V$ETS1.01
ETS1	ENSG00000134954	2113	ets1	V$ETSF	V$ELK1.01
ETS1	ENSG00000134954	2113	ets1	V$ETSF	V$ELK1.02
ETS1	ENSG00000134954	2113	ets1	V$ETSF	V$ELK1.03
ETS1	ENSG00000134954	2113	ets1	V$ETSF	V$PEA3.01
ETS1	ENSG00000134954	2113	ets1	V$ETSF	V$SPI1.04
ETS1	ENSG00000134954	2113	ets1	V$ETSF	V$ELF2.01
ETS1	ENSG00000134954	2113	ets1	V$ETSF	V$PDEF.01
ETS1	ENSG00000134954	2113	ets1	V$ETSF	V$SPI1.01
ETS1	ENSG00000134954	2113	ets1	V$ETSF	V$SPI1.02
ETS1	ENSG00000134954	2113	ets1	V$ETSF	V$SPI1.03
ETS1	ENSG00000134954	2113	ets1	V$ETSF	V$SPIB.01
ETS1	ENSG00000134954	2113	ets1	V$ETSF	V$ELF4.01
ETS1	ENSG00000134954	2113	ets1	V$ETSF	V$EHF.01
ETS1	ENSG00000134954	2113	ets1	V$ETSF	V$ELF5.01
ETS1	ENSG00000134954	2113	ets1	V$ETSF	V$ELF3.01
ETS1	ENSG00000134954	2113	ets1	V$ETSF	V$ELK3.01
ETS1	ENSG00000134954	2113	ets1	V$ETSF	V$SPDEF.01
ETS1	ENSG00000134954	2113	ets1	V$ETSF	V$ELK4.01
ETS1	ENSG00000134954	2113	ets1	V$ETSF	V$ERG.01
ETS1	ENSG00000134954	2113	ets1	V$ETSF	V$ETV1.01
ETS1	ENSG00000134954	2113	ets1	V$ETSF	V$ETV1.02
ETS1	ENSG00000134954	2113	ets1	V$ETSF	V$ETV3.01
ETS1	ENSG00000134954	2113	ets1	V$ETSF	V$ETV4.01
ETS1	ENSG00000134954	2113	ets1	V$ETSF	V$ETV5.01
ETS1	ENSG00000134954	2113	ets1	V$ETSF	V$ETV6.01
ETS1	ENSG00000134954	2113	ets1	V$ETSF	V$SPI1.05
ETS1	ENSG00000134954	2113	ets1	V$ETSF	V$SPIC.01
ETS1	ENSG00000134954	2113	ets1	V$ETSF	V$ELF1.01
ETS1	ENSG00000134954	2113	ets1	V$ETSF	V$ERG.02
FOSL1	ENSG00000175592	8061	fosl1	V$AP1F	V$AP1.03
FOSL1	ENSG00000175592	8061	fosl1	V$AP1F	V$JUNDM2.02
FOSL1	ENSG00000175592	8061	fosl1	V$AP1F	V$AP1.01
FOSL1	ENSG00000175592	8061	fosl1	V$AP1F	V$AP1.02
FOSL2	ENSG00000075426	2355	fosl2	V$AP1F	V$AP1.02
FOSL2	ENSG00000075426	2355	fosl2	V$AP1F	V$AP1.03
FOSL2	ENSG00000075426	2355	fosl2	V$AP1F	V$JUNDM2.02
FOSL2	ENSG00000075426	2355	fosl2	V$AP1F	V$AP1.01
FOXA1	ENSG00000129514	3169	foxa1	V$FKHD	V$FOXP1.02
FOXA1	ENSG00000129514	3169	foxa1	V$FKHD	V$HFH2.01
FOXA1	ENSG00000129514	3169	foxa1	V$FKHD	V$HFH8.01
FOXA1	ENSG00000129514	3169	foxa1	V$FKHD	V$XFD2.01
FOXA1	ENSG00000129514	3169	foxa1	V$FKHD	V$HNF3.01
FOXA1	ENSG00000129514	3169	foxa1	V$FKHD	V$HNF3B.02
FOXA1	ENSG00000129514	3169	foxa1	V$FKHD	V$FREAC2.01
FOXA1	ENSG00000129514	3169	foxa1	V$FKHD	V$FREAC4.01
FOXA1	ENSG00000129514	3169	foxa1	V$FKHD	V$FKHRL1.01
FOXA1	ENSG00000129514	3169	foxa1	V$FKHD	V$FHXB.01
FOXA1	ENSG00000129514	3169	foxa1	V$FKHD	V$FOXJ1.01
FOXA1	ENSG00000129514	3169	foxa1	V$FKHD	V$FOXK1.01
FOXA1	ENSG00000129514	3169	foxa1	V$FKHD	V$FOXP1.01
FOXA1	ENSG00000129514	3169	foxa1	V$FKHD	V$FOXP1_ES.01
FOXA1	ENSG00000129514	3169	foxa1	V$FKHD	V$HFH1.01
FOXA1	ENSG00000129514	3169	foxa1	V$FKHD	V$HFH3.01
FOXA1	ENSG00000129514	3169	foxa1	V$FKHD	V$XFD1.01
FOXA1	ENSG00000129514	3169	foxa1	V$FKHD	V$XFD3.01
FOXA1	ENSG00000129514	3169	foxa1	V$FKHD	V$HNF3B.01
FOXA1	ENSG00000129514	3169	foxa1	V$FKHD	V$HNF3B.03
FOXA1	ENSG00000129514	3169	foxa1	V$FKHD	V$FREAC3.01
FOXA1	ENSG00000129514	3169	foxa1	V$FKHD	V$FREAC7.01
FOXA1	ENSG00000129514	3169	foxa1	V$FKHD	V$FHXA.01
FOXA1	ENSG00000129514	3169	foxa1	V$FKHD	V$ILF1.01
FOXA1	ENSG00000129514	3169	foxa1	V$FKHD	V$FOXJ3.01
FOXA1	ENSG00000129514	3169	foxa1	V$FKHD	V$FOXL1.01
FOXA2	ENSG00000125798	3170	foxa2	V$FKHD	V$FOXP1.01
FOXA2	ENSG00000125798	3170	foxa2	V$FKHD	V$FOXP1_ES.01
FOXA2	ENSG00000125798	3170	foxa2	V$FKHD	V$HFH1.01
FOXA2	ENSG00000125798	3170	foxa2	V$FKHD	V$HFH3.01
FOXA2	ENSG00000125798	3170	foxa2	V$FKHD	V$XFD1.01
FOXA2	ENSG00000125798	3170	foxa2	V$FKHD	V$XFD3.01
FOXA2	ENSG00000125798	3170	foxa2	V$FKHD	V$HNF3B.01
FOXA2	ENSG00000125798	3170	foxa2	V$FKHD	V$HNF3B.03
FOXA2	ENSG00000125798	3170	foxa2	V$FKHD	V$FREAC3.01
FOXA2	ENSG00000125798	3170	foxa2	V$FKHD	V$FREAC7.01
FOXA2	ENSG00000125798	3170	foxa2	V$FKHD	V$FHXA.01
FOXA2	ENSG00000125798	3170	foxa2	V$FKHD	V$ILF1.01
FOXA2	ENSG00000125798	3170	foxa2	V$FKHD	V$FOXJ3.01
FOXA2	ENSG00000125798	3170	foxa2	V$FKHD	V$FOXL1.01
FOXA2	ENSG00000125798	3170	foxa2	V$FKHD	V$FOXP1.02
FOXA2	ENSG00000125798	3170	foxa2	V$FKHD	V$HFH2.01
FOXA2	ENSG00000125798	3170	foxa2	V$FKHD	V$HFH8.01
FOXA2	ENSG00000125798	3170	foxa2	V$FKHD	V$XFD2.01
FOXA2	ENSG00000125798	3170	foxa2	V$FKHD	V$HNF3.01
FOXA2	ENSG00000125798	3170	foxa2	V$FKHD	V$HNF3B.02
FOXA2	ENSG00000125798	3170	foxa2	V$FKHD	V$FREAC2.01
FOXA2	ENSG00000125798	3170	foxa2	V$FKHD	V$FREAC4.01
FOXA2	ENSG00000125798	3170	foxa2	V$FKHD	V$FKHRL1.01
FOXA2	ENSG00000125798	3170	foxa2	V$FKHD	V$FHXB.01
FOXA2	ENSG00000125798	3170	foxa2	V$FKHD	V$FOXJ1.01
FOXA2	ENSG00000125798	3170	foxa2	V$FKHD	V$FOXK1.01
Gabp	ENSG00000154727	2551	gabpa	V$ETSF	V$CETS1P54.01
Gabp	ENSG00000154727	2551	gabpa	V$ETSF	V$NRF2.01
Gabp	ENSG00000154727	2551	gabpa	V$ETSF	V$GABP.01
Gabp	ENSG00000154727	2551	gabpa	V$ETSF	V$GABPB1.01
Gabp	ENSG00000154727	2551	gabpa	V$ETSF	V$GABPA.01
Gabp	ENSG00000154727	2551	gabpa	V$ETSF	V$FLI.01
Gabp	ENSG00000154727	2551	gabpa	V$ETSF	V$ETS2.01
Gabp	ENSG00000154727	2551	gabpa	V$ETSF	V$ETS1.01
Gabp	ENSG00000154727	2551	gabpa	V$ETSF	V$ELK1.01
Gabp	ENSG00000154727	2551	gabpa	V$ETSF	V$ELK1.02
Gabp	ENSG00000154727	2551	gabpa	V$ETSF	V$ELK1.03
Gabp	ENSG00000154727	2551	gabpa	V$ETSF	V$PEA3.01
Gabp	ENSG00000154727	2551	gabpa	V$ETSF	V$SPI1.04
Gabp	ENSG00000154727	2551	gabpa	V$ETSF	V$ELF2.01
Gabp	ENSG00000154727	2551	gabpa	V$ETSF	V$PDEF.01
Gabp	ENSG00000154727	2551	gabpa	V$ETSF	V$SPI1.01
Gabp	ENSG00000154727	2551	gabpa	V$ETSF	V$SPI1.02
Gabp	ENSG00000154727	2551	gabpa	V$ETSF	V$SPI1.03
Gabp	ENSG00000154727	2551	gabpa	V$ETSF	V$SPIB.01
Gabp	ENSG00000154727	2551	gabpa	V$ETSF	V$ELF4.01
Gabp	ENSG00000154727	2551	gabpa	V$ETSF	V$EHF.01
Gabp	ENSG00000154727	2551	gabpa	V$ETSF	V$ELF5.01
Gabp	ENSG00000154727	2551	gabpa	V$ETSF	V$ELF3.01
Gabp	ENSG00000154727	2551	gabpa	V$ETSF	V$ELK3.01
Gabp	ENSG00000154727	2551	gabpa	V$ETSF	V$SPDEF.01
Gabp	ENSG00000154727	2551	gabpa	V$ETSF	V$ELK4.01
Gabp	ENSG00000154727	2551	gabpa	V$ETSF	V$ERG.01
Gabp	ENSG00000154727	2551	gabpa	V$ETSF	V$ETV1.01
Gabp	ENSG00000154727	2551	gabpa	V$ETSF	V$ETV1.02
Gabp	ENSG00000154727	2551	gabpa	V$ETSF	V$ETV3.01
Gabp	ENSG00000154727	2551	gabpa	V$ETSF	V$ETV4.01
Gabp	ENSG00000154727	2551	gabpa	V$ETSF	V$ETV5.01
Gabp	ENSG00000154727	2551	gabpa	V$ETSF	V$ETV6.01
Gabp	ENSG00000154727	2551	gabpa	V$ETSF	V$SPI1.05
Gabp	ENSG00000154727	2551	gabpa	V$ETSF	V$SPIC.01
Gabp	ENSG00000154727	2551	gabpa	V$ETSF	V$ELF1.01
Gabp	ENSG00000154727	2551	gabpa	V$ETSF	V$ERG.02
Gata1	ENSG00000102145	2623	gata1	V$GATA	V$GATA1.06
Gata1	ENSG00000102145	2623	gata1	V$GATA	V$GATA1.05
Gata1	ENSG00000102145	2623	gata1	V$GATA	V$GATA2.02
Gata1	ENSG00000102145	2623	gata1	V$GATA	V$GATA3.02
Gata1	ENSG00000102145	2623	gata1	V$GATA	V$GATA.01
Gata1	ENSG00000102145	2623	gata1	V$GATA	V$GATA1.01
Gata1	ENSG00000102145	2623	gata1	V$GATA	V$GATA1.07
Gata1	ENSG00000102145	2623	gata1	V$GATA	V$GATA5.01
Gata1	ENSG00000102145	2623	gata1	V$GATA	V$GATA4.01
Gata1	ENSG00000102145	2623	gata1	V$GATA	V$GATA1.04
Gata1	ENSG00000102145	2623	gata1	V$GATA	V$GATA2.01
Gata1	ENSG00000102145	2623	gata1	V$GATA	V$GATA3.01
Gata1	ENSG00000102145	2623	gata1	V$GATA	V$GATA3.03
Gata1	ENSG00000102145	2623	gata1	V$GATA	V$GATA1.03
Gata1	ENSG00000102145	2623	gata1	V$GATA	V$GATA1.02
Gata1	ENSG00000102145	2623	gata1	V$GATA	V$GATA2.03
Gata1	ENSG00000102145	2623	gata1	V$GATA	V$GATA6.01
Gata2	ENSG00000179348	2624	gata2	V$GATA	V$GATA1.06
Gata2	ENSG00000179348	2624	gata2	V$GATA	V$GATA1.05
Gata2	ENSG00000179348	2624	gata2	V$GATA	V$GATA2.02
Gata2	ENSG00000179348	2624	gata2	V$GATA	V$GATA3.02
Gata2	ENSG00000179348	2624	gata2	V$GATA	V$GATA.01
Gata2	ENSG00000179348	2624	gata2	V$GATA	V$GATA1.01
Gata2	ENSG00000179348	2624	gata2	V$GATA	V$GATA1.07
Gata2	ENSG00000179348	2624	gata2	V$GATA	V$GATA5.01
Gata2	ENSG00000179348	2624	gata2	V$GATA	V$GATA4.01
Gata2	ENSG00000179348	2624	gata2	V$GATA	V$GATA1.04
Gata2	ENSG00000179348	2624	gata2	V$GATA	V$GATA2.01
Gata2	ENSG00000179348	2624	gata2	V$GATA	V$GATA3.01
Gata2	ENSG00000179348	2624	gata2	V$GATA	V$GATA3.03
Gata2	ENSG00000179348	2624	gata2	V$GATA	V$GATA1.03
Gata2	ENSG00000179348	2624	gata2	V$GATA	V$GATA1.02
Gata2	ENSG00000179348	2624	gata2	V$GATA	V$GATA2.03
Gata2	ENSG00000179348	2624	gata2	V$GATA	V$GATA6.01
GTF2B	ENSG00000137947	2959	gtf2b	O$TF2B	O$BRE.01
HEY1	ENSG00000164683	23462	hey1	V$HESF	V$HELT.01
HEY1	ENSG00000164683	23462	hey1	V$HESF	V$HES1.02
HEY1	ENSG00000164683	23462	hey1	V$HESF	V$DEC2.01
HEY1	ENSG00000164683	23462	hey1	V$HESF	V$BHLHB2.02
HEY1	ENSG00000164683	23462	hey1	V$HESF	V$HES1.01
HEY1	ENSG00000164683	23462	hey1	V$HESF	V$DEC1.01
HEY1	ENSG00000164683	23462	hey1	V$HESF	V$BHLHB2.01
HNF4A	ENSG00000101076	3172	hnf4a	V$NR2F	V$COUP.02
HNF4A	ENSG00000101076	3172	hnf4a	V$NR2F	V$HNF4A.01
HNF4A	ENSG00000101076	3172	hnf4a	V$NR2F	V$TR4.02
HNF4A	ENSG00000101076	3172	hnf4a	V$NR2F	V$HNF4.01
HNF4A	ENSG00000101076	3172	hnf4a	V$NR2F	V$HPF1.01
HNF4A	ENSG00000101076	3172	hnf4a	V$NR2F	V$TR2_TR4.01
HNF4A	ENSG00000101076	3172	hnf4a	V$NR2F	V$ARP1.01
HNF4A	ENSG00000101076	3172	hnf4a	V$NR2F	V$HNF4.02
HNF4A	ENSG00000101076	3172	hnf4a	V$NR2F	V$PNR.01
HNF4A	ENSG00000101076	3172	hnf4a	V$NR2F	V$TR2.01
HNF4A	ENSG00000101076	3172	hnf4a	V$NR2F	V$COUP.01
HNF4A	ENSG00000101076	3172	hnf4a	V$NR2F	V$HNF4.03
HNF4A	ENSG00000101076	3172	hnf4a	V$NR2F	V$TR4.01
HNF4G	ENSG00000164749	3174	hnf4g	V$NR2F	V$HNF4.01
HNF4G	ENSG00000164749	3174	hnf4g	V$NR2F	V$HPF1.01
HNF4G	ENSG00000164749	3174	hnf4g	V$NR2F	V$TR2_TR4.01
HNF4G	ENSG00000164749	3174	hnf4g	V$NR2F	V$ARP1.01
HNF4G	ENSG00000164749	3174	hnf4g	V$NR2F	V$HNF4.02
HNF4G	ENSG00000164749	3174	hnf4g	V$NR2F	V$PNR.01
HNF4G	ENSG00000164749	3174	hnf4g	V$NR2F	V$TR2.01
HNF4G	ENSG00000164749	3174	hnf4g	V$NR2F	V$COUP.01
HNF4G	ENSG00000164749	3174	hnf4g	V$NR2F	V$HNF4.03
HNF4G	ENSG00000164749	3174	hnf4g	V$NR2F	V$TR4.01
HNF4G	ENSG00000164749	3174	hnf4g	V$NR2F	V$COUP.02
HNF4G	ENSG00000164749	3174	hnf4g	V$NR2F	V$HNF4A.01
HNF4G	ENSG00000164749	3174	hnf4g	V$NR2F	V$TR4.02
IRF4	ENSG00000137265	3662	irf4	V$IRFF	V$IRF4.01
IRF4	ENSG00000137265	3662	irf4	V$IRFF	V$IRF6.01
IRF4	ENSG00000137265	3662	irf4	V$IRFF	V$IRF3.01
IRF4	ENSG00000137265	3662	irf4	V$IRFF	V$IRF5.01
IRF4	ENSG00000137265	3662	irf4	V$IRFF	V$ISGF3G.01
IRF4	ENSG00000137265	3662	irf4	V$IRFF	V$ISRE.02
IRF4	ENSG00000137265	3662	irf4	V$IRFF	V$IRF2.01
IRF4	ENSG00000137265	3662	irf4	V$IRFF	V$IRF4.03
IRF4	ENSG00000137265	3662	irf4	V$IRFF	V$ISRE.01
IRF4	ENSG00000137265	3662	irf4	V$IRFF	V$IRF1.01
IRF4	ENSG00000137265	3662	irf4	V$IRFF	V$IRF4.02
IRF4	ENSG00000137265	3662	irf4	V$IRFF	V$IRF7.01
Junb	ENSG00000171223	3726	junb	V$AP1F	V$AP1.02
Junb	ENSG00000171223	3726	junb	V$AP1F	V$AP1.03
Junb	ENSG00000171223	3726	junb	V$AP1F	V$JUNDM2.02
Junb	ENSG00000171223	3726	junb	V$AP1F	V$AP1.01
Jund	ENSG00000130522	3727	jund	V$AP1F	V$AP1.03
Jund	ENSG00000130522	3727	jund	V$AP1F	V$JUNDM2.02
Jund	ENSG00000130522	3727	jund	V$AP1F	V$AP1.01
Jund	ENSG00000130522	3727	jund	V$AP1F	V$AP1.02
Max	ENSG00000125952	4149	max	V$EBOX	V$USF.02
Max	ENSG00000125952	4149	max	V$EBOX	V$MYCMAX.02
Max	ENSG00000125952	4149	max	V$EBOX	V$MYCMAX.01
Max	ENSG00000125952	4149	max	V$EBOX	V$CMYC.01
Max	ENSG00000125952	4149	max	V$EBOX	V$CMYC.02
Max	ENSG00000125952	4149	max	V$EBOX	V$USF.03
Max	ENSG00000125952	4149	max	V$EBOX	V$NMYC.01
Max	ENSG00000125952	4149	max	V$EBOX	V$MAX.01
Max	ENSG00000125952	4149	max	V$EBOX	V$NMYC.02
Max	ENSG00000125952	4149	max	V$EBOX	V$USF1.02
Max	ENSG00000125952	4149	max	V$EBOX	V$USF.04
Max	ENSG00000125952	4149	max	V$EBOX	V$ATF6.01
Max	ENSG00000125952	4149	max	V$EBOX	V$MAX.02
Max	ENSG00000125952	4149	max	V$EBOX	V$MYCMAX.03
Max	ENSG00000125952	4149	max	V$EBOX	V$USF.01
Max	ENSG00000125952	4149	max	V$EBOX	V$USF1.01
MEF2A	ENSG00000068305	4205	mef2a	V$MEF2	V$MEF2.05
MEF2A	ENSG00000068305	4205	mef2a	V$MEF2	V$MEF2.07
MEF2A	ENSG00000068305	4205	mef2a	V$MEF2	V$RSRFC4.01
MEF2A	ENSG00000068305	4205	mef2a	V$MEF2	V$MEF2.03
MEF2A	ENSG00000068305	4205	mef2a	V$MEF2	V$SL1.01
MEF2A	ENSG00000068305	4205	mef2a	V$MEF2	V$MEF2.06
MEF2A	ENSG00000068305	4205	mef2a	V$MEF2	V$MEF2.01
MEF2A	ENSG00000068305	4205	mef2a	V$MEF2	V$MEF2.02
MEF2A	ENSG00000068305	4205	mef2a	V$MEF2	V$MEF2.04
MEF2C	ENSG00000081189	4208	mef2c	V$MEF2	V$MEF2.06
MEF2C	ENSG00000081189	4208	mef2c	V$MEF2	V$MEF2.01
MEF2C	ENSG00000081189	4208	mef2c	V$MEF2	V$MEF2.02
MEF2C	ENSG00000081189	4208	mef2c	V$MEF2	V$MEF2.04
MEF2C	ENSG00000081189	4208	mef2c	V$MEF2	V$MEF2.05
MEF2C	ENSG00000081189	4208	mef2c	V$MEF2	V$MEF2.07
MEF2C	ENSG00000081189	4208	mef2c	V$MEF2	V$RSRFC4.01
MEF2C	ENSG00000081189	4208	mef2c	V$MEF2	V$MEF2.03
MEF2C	ENSG00000081189	4208	mef2c	V$MEF2	V$SL1.01
Nanog	ENSG00000111704	79923	nanog	V$HOXF	V$HOXA1.01
Nanog	ENSG00000111704	79923	nanog	V$HOXF	V$HOXA4.01
Nanog	ENSG00000111704	79923	nanog	V$HOXF	V$HOXB4.01
Nanog	ENSG00000111704	79923	nanog	V$HOXF	V$HOXB8.01
Nanog	ENSG00000111704	79923	nanog	V$HOXF	V$HOXC8.01
Nanog	ENSG00000111704	79923	nanog	V$HOXF	V$NANOG.01
Nanog	ENSG00000111704	79923	nanog	V$HOXF	V$HOX1-3.01
Nanog	ENSG00000111704	79923	nanog	V$HOXF	V$HOXA3.02
Nanog	ENSG00000111704	79923	nanog	V$HOXF	V$HOXB3.01
Nanog	ENSG00000111704	79923	nanog	V$HOXF	V$HOXB7.01
Nanog	ENSG00000111704	79923	nanog	V$HOXF	V$HOXC6.01
Nanog	ENSG00000111704	79923	nanog	V$HOXF	V$HOXD8.01
Nanog	ENSG00000111704	79923	nanog	V$HOXF	V$HOXA3.01
Nanog	ENSG00000111704	79923	nanog	V$HOXF	V$HOXA6.01
Nanog	ENSG00000111704	79923	nanog	V$HOXF	V$HOXB6.01
Nanog	ENSG00000111704	79923	nanog	V$HOXF	V$HOXC5.01
Nanog	ENSG00000111704	79923	nanog	V$HOXF	V$HOXD3.01
Nanog	ENSG00000111704	79923	nanog	V$HOXF	V$HOXA2.01
Nanog	ENSG00000111704	79923	nanog	V$HOXF	V$HOXA5.01
Nanog	ENSG00000111704	79923	nanog	V$HOXF	V$HOXB5.01
Nanog	ENSG00000111704	79923	nanog	V$HOXF	V$HOXC4.01
Nanog	ENSG00000111704	79923	nanog	V$HOXF	V$HOXD1.01
Nfe2	ENSG00000123405	4778	nfe2	V$AP1R	V$MARE_ARE.01
Nfe2	ENSG00000123405	4778	nfe2	V$AP1R	V$MARE.02
Nfe2	ENSG00000123405	4778	nfe2	V$AP1R	V$MAFB.01
Nfe2	ENSG00000123405	4778	nfe2	V$AP1R	V$NRL.02
Nfe2	ENSG00000123405	4778	nfe2	V$AP1R	V$NFE2.01
Nfe2	ENSG00000123405	4778	nfe2	V$AP1R	V$MARE.01
Nfe2	ENSG00000123405	4778	nfe2	V$AP1R	V$MAFA.01
Nfe2	ENSG00000123405	4778	nfe2	V$AP1R	V$BACH2.01
Nfe2	ENSG00000123405	4778	nfe2	V$AP1R	V$VMAF.01
Nfe2	ENSG00000123405	4778	nfe2	V$AP1R	V$NRL.01
Nfe2	ENSG00000123405	4778	nfe2	V$AP1R	V$BACH1.01
Nfe2	ENSG00000123405	4778	nfe2	V$AP1R	V$TCF11MAFG.01
Nfe2	ENSG00000123405	4778	nfe2	V$AP1R	V$MARE.03
Nfe2	ENSG00000123405	4778	nfe2	V$AP1R	V$MAFK.01
NFKB	ENSG00000109320	4790	nfkb1	V$NFKB	V$CREL.01
NFKB	ENSG00000109320	4790	nfkb1	V$NFKB	V$NFKAPPAB50.01
NFKB	ENSG00000109320	4790	nfkb1	V$NFKB	V$NFKAPPAB65.02
NFKB	ENSG00000109320	4790	nfkb1	V$NFKB	V$NFKAPPAB65.01
NFKB	ENSG00000109320	4790	nfkb1	V$NFKB	V$HIVEP1.01
NFKB	ENSG00000109320	4790	nfkb1	V$NFKB	V$NFKAPPAB.01
NFKB	ENSG00000109320	4790	nfkb1	V$NFKB	V$NFKAPPAB.02
NR4A1	ENSG00000123358	3164	nr4a1	V$NBRE	V$NBRE.01
Nrf1	ENSG00000106459	4899	nrf1	V$NRF1	V$NRF1.01
Nrsf	ENSG00000084093	5978	rest	V$NRSF	V$NRSF.03
Nrsf	ENSG00000084093	5978	rest	V$NRSF	V$NRSF.02
Nrsf	ENSG00000084093	5978	rest	V$NRSF	V$NRSF.01
Nrsf	ENSG00000084093	5978	rest	V$NRSF	V$NRSE.01
Pax5	ENSG00000196092	5079	pax5	V$PAX5	V$PAX5.04
Pax5	ENSG00000196092	5079	pax5	V$PAX5	V$PAX5.03
Pax5	ENSG00000196092	5079	pax5	V$PAX5	V$PAX5.02
Pax5	ENSG00000196092	5079	pax5	V$PAX5	V$PAX5.01
Pax5	ENSG00000196092	5079	pax5	V$PAX5	V$PAX2.02
Pax5	ENSG00000196092	5079	pax5	V$PAX5	V$PAX8.01
Pbx3	ENSG00000167081	5090	pbx3	V$HOXC	V$HOXC9.02
Pbx3	ENSG00000167081	5090	pbx3	V$PBXC	V$PBX1_MEIS1.02
Pbx3	ENSG00000167081	5090	pbx3	V$HOXC	V$HOXA9.01
Pbx3	ENSG00000167081	5090	pbx3	V$HOXC	V$PBX_HOXA9.01
Pbx3	ENSG00000167081	5090	pbx3	V$PBXC	V$PBX1_MEIS1.01
Pbx3	ENSG00000167081	5090	pbx3	V$HOXC	V$PBX1.01
Pbx3	ENSG00000167081	5090	pbx3	V$HOXC	V$MEIS1.03
Pbx3	ENSG00000167081	5090	pbx3	V$PBXC	V$PBX1_MEIS1.03
Pbx3	ENSG00000167081	5090	pbx3	V$HOXC	V$HOX_PBX.01
POU2F2	ENSG00000028277	5452	pou2f2	V$OCT1	V$OCT1.02
POU2F2	ENSG00000028277	5452	pou2f2	V$OCT1	V$OCT1.06
POU2F2	ENSG00000028277	5452	pou2f2	V$OCT1	V$POU2F3.01
POU2F2	ENSG00000028277	5452	pou2f2	V$OCT1	V$OCT1.01
POU2F2	ENSG00000028277	5452	pou2f2	V$OCT1	V$OCT1.05
POU2F2	ENSG00000028277	5452	pou2f2	V$OCT1	V$OCT.01
POU2F2	ENSG00000028277	5452	pou2f2	V$OCT1	V$OCT1.04
POU2F2	ENSG00000028277	5452	pou2f2	V$OCT1	V$OCT1.03
POU2F2	ENSG00000028277	5452	pou2f2	V$OCT1	V$OCT2.01
POU2F2	ENSG00000028277	5452	pou2f2	V$OCT1	V$POU3F3.01
POU5F1	ENSG00000204531	5460	pou5f1	V$STEM	V$OCT3_4.02
POU5F1	ENSG00000204531	5460	pou5f1	V$STEM	V$OCT3_4.01
POU5F1	ENSG00000204531	5460	pou5f1	V$STEM	V$OSNT.01
PU1	ENSG00000066336	6688	spi1	V$ETSF	V$NRF2.01
PU1	ENSG00000066336	6688	spi1	V$ETSF	V$GABP.01
PU1	ENSG00000066336	6688	spi1	V$ETSF	V$GABPB1.01
PU1	ENSG00000066336	6688	spi1	V$ETSF	V$GABPA.01
PU1	ENSG00000066336	6688	spi1	V$ETSF	V$FLI.01
PU1	ENSG00000066336	6688	spi1	V$ETSF	V$ETS2.01
PU1	ENSG00000066336	6688	spi1	V$ETSF	V$ETS1.01
PU1	ENSG00000066336	6688	spi1	V$ETSF	V$ELK1.01
PU1	ENSG00000066336	6688	spi1	V$ETSF	V$ELK1.02
PU1	ENSG00000066336	6688	spi1	V$ETSF	V$ELK1.03
PU1	ENSG00000066336	6688	spi1	V$ETSF	V$PEA3.01
PU1	ENSG00000066336	6688	spi1	V$ETSF	V$SPI1.04
PU1	ENSG00000066336	6688	spi1	V$ETSF	V$ELF2.01
PU1	ENSG00000066336	6688	spi1	V$ETSF	V$PDEF.01
PU1	ENSG00000066336	6688	spi1	V$ETSF	V$SPI1.01
PU1	ENSG00000066336	6688	spi1	V$ETSF	V$SPI1.02
PU1	ENSG00000066336	6688	spi1	V$ETSF	V$SPI1.03
PU1	ENSG00000066336	6688	spi1	V$ETSF	V$SPIB.01
PU1	ENSG00000066336	6688	spi1	V$ETSF	V$ELF4.01
PU1	ENSG00000066336	6688	spi1	V$ETSF	V$EHF.01
PU1	ENSG00000066336	6688	spi1	V$ETSF	V$ELF5.01
PU1	ENSG00000066336	6688	spi1	V$ETSF	V$ELF3.01
PU1	ENSG00000066336	6688	spi1	V$ETSF	V$ELK3.01
PU1	ENSG00000066336	6688	spi1	V$ETSF	V$SPDEF.01
PU1	ENSG00000066336	6688	spi1	V$ETSF	V$ELK4.01
PU1	ENSG00000066336	6688	spi1	V$ETSF	V$ERG.01
PU1	ENSG00000066336	6688	spi1	V$ETSF	V$ETV1.01
PU1	ENSG00000066336	6688	spi1	V$ETSF	V$ETV1.02
PU1	ENSG00000066336	6688	spi1	V$ETSF	V$ETV3.01
PU1	ENSG00000066336	6688	spi1	V$ETSF	V$ETV4.01
PU1	ENSG00000066336	6688	spi1	V$ETSF	V$ETV5.01
PU1	ENSG00000066336	6688	spi1	V$ETSF	V$ETV6.01
PU1	ENSG00000066336	6688	spi1	V$ETSF	V$SPI1.05
PU1	ENSG00000066336	6688	spi1	V$ETSF	V$SPIC.01
PU1	ENSG00000066336	6688	spi1	V$ETSF	V$ELF1.01
PU1	ENSG00000066336	6688	spi1	V$ETSF	V$ERG.02
PU1	ENSG00000066336	6688	spi1	V$ETSF	V$CETS1P54.01
RXRA	ENSG00000186350	6256	rxra	V$PERO	V$PPAR_RXR.02
RXRA	ENSG00000186350	6256	rxra	V$RXRF	V$VDR_RXR.03
RXRA	ENSG00000186350	6256	rxra	V$RXRF	V$LXRE.01
RXRA	ENSG00000186350	6256	rxra	V$RXRF	V$RAR_RXR.01
RXRA	ENSG00000186350	6256	rxra	V$RXRF	V$THR.01
RXRA	ENSG00000186350	6256	rxra	V$PERO	V$PPAR_RXR.01
RXRA	ENSG00000186350	6256	rxra	V$RXRF	V$VDR_RXR.01
RXRA	ENSG00000186350	6256	rxra	V$RXRF	V$VDR_RXR.06
RXRA	ENSG00000186350	6256	rxra	V$RXRF	V$PXR_RXR.01
RXRA	ENSG00000186350	6256	rxra	V$RXRF	V$RXR_RXR.01
RXRA	ENSG00000186350	6256	rxra	V$PERO	V$PPARA.01
RXRA	ENSG00000186350	6256	rxra	V$PERO	V$PPARG.03
RXRA	ENSG00000186350	6256	rxra	V$RXRF	V$VDR_RXR.05
RXRA	ENSG00000186350	6256	rxra	V$RXRF	V$CAR_RXR.01
RXRA	ENSG00000186350	6256	rxra	V$RXRF	V$RAR_RXR.03
RXRA	ENSG00000186350	6256	rxra	V$FXRE	V$FXRE.01
RXRA	ENSG00000186350	6256	rxra	V$PERO	V$PPARG.02
RXRA	ENSG00000186350	6256	rxra	V$RXRF	V$VDR_RXR.04
RXRA	ENSG00000186350	6256	rxra	V$RXRF	V$LXRE.02
RXRA	ENSG00000186350	6256	rxra	V$RXRF	V$RAR_RXR.02
SIX5	ENSG00000177045	147912	six5	V$MEF3	V$SIX.01
SIX5	ENSG00000177045	147912	six5	V$MEF3	V$MEF3.01
SP1	ENSG00000185591	6667	sp1	V$SP1F	V$SP1.02
SP1	ENSG00000185591	6667	sp1	V$SP1F	V$SP2.01
SP1	ENSG00000185591	6667	sp1	V$SP1F	V$SP4.02
SP1	ENSG00000185591	6667	sp1	V$SP1F	V$TIEG.01
SP1	ENSG00000185591	6667	sp1	V$SP1F	V$SP1.01
SP1	ENSG00000185591	6667	sp1	V$SP1F	V$SP1.03
SP1	ENSG00000185591	6667	sp1	V$SP1F	V$SP4.01
SP1	ENSG00000185591	6667	sp1	V$SP1F	V$GC.01
SP2	ENSG00000167182	6668	sp2	V$SP1F	V$SP1.02
SP2	ENSG00000167182	6668	sp2	V$SP1F	V$SP2.01
SP2	ENSG00000167182	6668	sp2	V$SP1F	V$SP4.02
SP2	ENSG00000167182	6668	sp2	V$SP1F	V$TIEG.01
SP2	ENSG00000167182	6668	sp2	V$SP1F	V$SP1.01
SP2	ENSG00000167182	6668	sp2	V$SP1F	V$SP1.03
SP2	ENSG00000167182	6668	sp2	V$SP1F	V$SP4.01
SP2	ENSG00000167182	6668	sp2	V$SP1F	V$GC.01
Srf	ENSG00000112658	6722	srf	V$SRFF	V$SRF.04
Srf	ENSG00000112658	6722	srf	V$SRFF	V$SRF.03
Srf	ENSG00000112658	6722	srf	V$SRFF	V$SRF.05
Srf	ENSG00000112658	6722	srf	V$SRFF	V$SRF.02
Srf	ENSG00000112658	6722	srf	V$SRFF	V$SRF.01
TAF1	ENSG00000147133	6872	taf1	O$TF2D	O$INR_DPE.01
Tcf12	ENSG00000140262	6938	tcf12	V$HAND	V$HEN1.01
Tcf12	ENSG00000140262	6938	tcf12	V$HAND	V$TAL1BETAE47.01
Tcf12	ENSG00000140262	6938	tcf12	V$HAND	V$LYL1_E12.01
Tcf12	ENSG00000140262	6938	tcf12	V$HAND	V$MESP1_2.01
Tcf12	ENSG00000140262	6938	tcf12	V$MYOD	V$MYF5.01
Tcf12	ENSG00000140262	6938	tcf12	V$MYOD	V$E47.01
Tcf12	ENSG00000140262	6938	tcf12	V$MYOD	V$TCFE2A.02
Tcf12	ENSG00000140262	6938	tcf12	V$NEUR	V$NEUROG.01
Tcf12	ENSG00000140262	6938	tcf12	V$NEUR	V$ATOH1.01
Tcf12	ENSG00000140262	6938	tcf12	V$HAND	V$HAND2_E12.01
Tcf12	ENSG00000140262	6938	tcf12	V$HAND	V$TAL1ALPHAE47.01
Tcf12	ENSG00000140262	6938	tcf12	V$HAND	V$PARAXIS.01
Tcf12	ENSG00000140262	6938	tcf12	V$HAND	V$SCX.01
Tcf12	ENSG00000140262	6938	tcf12	V$MYOD	V$MYOGENIN.02
Tcf12	ENSG00000140262	6938	tcf12	V$MYOD	V$TCFE2A.01
Tcf12	ENSG00000140262	6938	tcf12	V$NEUR	V$NEUROD1.01
Tcf12	ENSG00000140262	6938	tcf12	V$NEUR	V$ASCL2.01
Tcf12	ENSG00000140262	6938	tcf12	V$MYOD	V$TCFE2A.03
Tcf12	ENSG00000140262	6938	tcf12	V$HAND	V$TH1E47.01
Tcf12	ENSG00000140262	6938	tcf12	V$HAND	V$TAL1BETAHEB.01
Tcf12	ENSG00000140262	6938	tcf12	V$HAND	V$TAL1_E2A.02
Tcf12	ENSG00000140262	6938	tcf12	V$MYOD	V$MYOGENIN.01
Tcf12	ENSG00000140262	6938	tcf12	V$MYOD	V$SGN1.01
Tcf12	ENSG00000140262	6938	tcf12	V$NEUR	V$MASH1.01
Tcf12	ENSG00000140262	6938	tcf12	V$MYOD	V$TCF12.01
Tcf12	ENSG00000140262	6938	tcf12	V$HAND	V$HEN1.02
Tcf12	ENSG00000140262	6938	tcf12	V$HAND	V$TAL1BETAITF2.01
Tcf12	ENSG00000140262	6938	tcf12	V$HAND	V$TAL1_E2A.01
Tcf12	ENSG00000140262	6938	tcf12	V$HAND	V$TWIST.01
Tcf12	ENSG00000140262	6938	tcf12	V$MYOD	V$MYOD.01
Tcf12	ENSG00000140262	6938	tcf12	V$MYOD	V$E47.02
Tcf12	ENSG00000140262	6938	tcf12	V$MYOD	V$MYF6.01
Tcf12	ENSG00000140262	6938	tcf12	V$NEUR	V$NGN_NEUROD.01
TFIIIC-110	ENSG00000115207	2976	gtf3c2	O$TF3C	O$TFIIIC.01
THAP1	ENSG00000131931	55145	thap1	V$THAP	V$THAP1.01
Tr4	ENSG00000177463	7182	nr2c2	V$NR2F	V$ARP1.01
Tr4	ENSG00000177463	7182	nr2c2	V$NR2F	V$HNF4.02
Tr4	ENSG00000177463	7182	nr2c2	V$NR2F	V$PNR.01
Tr4	ENSG00000177463	7182	nr2c2	V$NR2F	V$TR2.01
Tr4	ENSG00000177463	7182	nr2c2	V$NR2F	V$COUP.01
Tr4	ENSG00000177463	7182	nr2c2	V$NR2F	V$HNF4.03
Tr4	ENSG00000177463	7182	nr2c2	V$NR2F	V$TR4.01
Tr4	ENSG00000177463	7182	nr2c2	V$NR2F	V$COUP.02
Tr4	ENSG00000177463	7182	nr2c2	V$NR2F	V$HNF4A.01
Tr4	ENSG00000177463	7182	nr2c2	V$NR2F	V$TR4.02
Tr4	ENSG00000177463	7182	nr2c2	V$NR2F	V$HNF4.01
Tr4	ENSG00000177463	7182	nr2c2	V$NR2F	V$HPF1.01
Tr4	ENSG00000177463	7182	nr2c2	V$NR2F	V$TR2_TR4.01
USF1	ENSG00000158773	7391	usf1	V$EBOX	V$USF1.02
USF1	ENSG00000158773	7391	usf1	V$EBOX	V$USF.04
USF1	ENSG00000158773	7391	usf1	V$EBOX	V$ATF6.01
USF1	ENSG00000158773	7391	usf1	V$EBOX	V$MAX.02
USF1	ENSG00000158773	7391	usf1	V$EBOX	V$MYCMAX.03
USF1	ENSG00000158773	7391	usf1	V$EBOX	V$USF.01
USF1	ENSG00000158773	7391	usf1	V$EBOX	V$USF1.01
USF1	ENSG00000158773	7391	usf1	V$EBOX	V$USF.02
USF1	ENSG00000158773	7391	usf1	V$EBOX	V$MYCMAX.02
USF1	ENSG00000158773	7391	usf1	V$EBOX	V$MYCMAX.01
USF1	ENSG00000158773	7391	usf1	V$EBOX	V$CMYC.01
USF1	ENSG00000158773	7391	usf1	V$EBOX	V$CMYC.02
USF1	ENSG00000158773	7391	usf1	V$EBOX	V$USF.03
USF1	ENSG00000158773	7391	usf1	V$EBOX	V$NMYC.01
USF1	ENSG00000158773	7391	usf1	V$EBOX	V$MAX.01
USF1	ENSG00000158773	7391	usf1	V$EBOX	V$NMYC.02
Yy1	ENSG00000100811	7528	yy1	V$YY1F	V$YY1.02
Yy1	ENSG00000100811	7528	yy1	V$YY1F	V$YY1.01
Yy1	ENSG00000100811	7528	yy1	V$YY1F	V$REX1.01
Yy1	ENSG00000100811	7528	yy1	V$YY1F	V$YY2.02
Yy1	ENSG00000100811	7528	yy1	V$YY1F	V$YY1.03
Yy1	ENSG00000100811	7528	yy1	V$YY1F	V$YY2.01
ZBTB33	ENSG00000177485	10009	zbtb33	V$BTBF	V$KAISO.01
ZBTB7A	ENSG00000178951	51341	zbtb7a	V$ZF02	V$ZF9.01
ZBTB7A	ENSG00000178951	51341	zbtb7a	V$ZF02	V$ZKSCAN3.01
ZBTB7A	ENSG00000178951	51341	zbtb7a	V$ZF02	V$ZBTB7.03
ZBTB7A	ENSG00000178951	51341	zbtb7a	V$ZF02	V$ZBP89.01
ZBTB7A	ENSG00000178951	51341	zbtb7a	V$ZF02	V$ZNF300.01
ZBTB7A	ENSG00000178951	51341	zbtb7a	V$ZF02	V$ZNF219.01
ZBTB7A	ENSG00000178951	51341	zbtb7a	V$ZF06	V$ZBTB7.02
ZBTB7A	ENSG00000178951	51341	zbtb7a	V$ZF02	V$ZNF202.01
ZBTB7A	ENSG00000178951	51341	zbtb7a	V$ZF02	V$ZBTB7.01
ZEB1	ENSG00000148516	6935	zeb1	V$ZFHX	V$AREB6.04
ZEB1	ENSG00000148516	6935	zeb1	V$ZFHX	V$DELTAEF1.01
ZEB1	ENSG00000148516	6935	zeb1	V$ZFHX	V$AREB6.01
ZEB1	ENSG00000148516	6935	zeb1	V$ZFHX	V$ZEB1.01
ZEB1	ENSG00000148516	6935	zeb1	V$ZFHX	V$AREB6.03
ZEB1	ENSG00000148516	6935	zeb1	V$ZFHX	V$SIP1.01
ZEB1	ENSG00000148516	6935	zeb1	V$ZFHX	V$AREB6.02
ZEB1	ENSG00000148516	6935	zeb1	V$ZFHX	V$DELTAEF1.02
Znf263	ENSG00000006194	10127	znf263	V$ZF07	V$ZNF263.01
ZNF274	ENSG00000171606	10782	znf274	V$ZF09	V$ZNF274.01
